# Supplementary material for: Identification of a Four-Gene Signature Based on Metal Metabolism for Alzheimer’s Disease Diagnosis
Source: Genes (Basel). 2025 Oct 29;16(11):1287. doi: 10.3390/genes16111287 (PMC12652854; doi:10.3390/genes16111287)
Supplement: Supplementary file 1 [file genes-16-01287-s001.zip]

Archive with 11 entries (11 files):
- Figure S1 The results of data standardization.pdf
- Figure S2 Covariate adjusted analysis.pdf
- Figure S3 Comparison results with classic AD biomarkers..pdf
- Figure S4 Four-Gene Signature's prediction results on the PD dataset (GSE114517) .pdf
- Table S1 Braak Staging distribution for cases (AD) and controls (ND) by sex of GSE132903.xlsx
- Table S2 Information of 26 DEMGs.xlsx
- Table S3 Results of GO and KEGG enrichment analysis for 26 DEMGs.xlsx
- Table S4 Results of immune cell infiltraion analysis.xlsx
- Table S5 Primer sequences of mRNA for qPCR.pdf
- Table S6 Results of GSEA .xlsx
- Table S7 miRNAs from miRDB database targeting the four genes.xlsx
