# Supplementary material for: Identification of a Four-Gene Signature Based on Metal Metabolism for Alzheimer’s Disease Diagnosis
Source: Genes (Basel). 2025 Oct 29;16(11):1287. doi: 10.3390/genes16111287 (PMC12652854; doi:10.3390/genes16111287)
Supplement: Supplementary file 1 [file genes-16-01287-s001.zip › Table S1 Braak Staging distribution for cases (AD) and controls (ND) by sex of GSE132903.xlsx]

## Sheet: Sheet1
Table S1 Braak Staging distribution for cases (AD) and controls (ND) by sex of GSE132903*
Braak Stage (%)
Status (n)	I	II	III	IV	V	VI	p**		AD	ND
AD Males (49)	0 (0.0)	4 (8.2)	3 (6.1)	6 (12.2)	24 (49.0)	12 (24.5)	5e-05		0.689	0.541
ND Males (50)	11 (22.0)	11 (22.0)	16 (32.0)	11 (22.0)	0 (0.0)	0 (0.0)
AD Females (48)	0 (0.0)	3 (6.3)	3 (6.3)	8 (16.7)	16 (33.3)	15 (31.3)	5e-05
ND Females (48)	6 (12.5)	11 (22.9)	21 (43.8)	10 (20.8)	0 (0.0)	0 (0.0)
*The data are from supplementary materials of the original study paper of GSE132903[19]
** Fisher's exact test (20,000 simulated p values)
