# Supplementary material for: Identification of a Four-Gene Signature Based on Metal Metabolism for Alzheimer’s Disease Diagnosis
Source: Genes (Basel). 2025 Oct 29;16(11):1287. doi: 10.3390/genes16111287 (PMC12652854; doi:10.3390/genes16111287)
Supplement: Supplementary file 1 [file genes-16-01287-s001.zip › Table S2 Information of 26 DEMGs.xlsx]

## Sheet: Table S2
Table S2 Information of 26 DEMGs
Gene symbol	logFC	p.adj	Description
ATF4	0.617503	7.79848e-05	activating transcription factor 4
ATP6AP2	-0.717068	4.19839e-10	ATPase H+ transporting accessory protein 2
CCK	-0.610456	3.64343e-07	cholecystokinin
CD44	0.669611	1.94996e-05	CD44 molecule (IN blood group)
CHST6	0.724792	1.30683e-14	carbohydrate sulfotransferase 6
GAD1	-0.994532	2.51054e-09	glutamate decarboxylase 1
GFAP	1.04503	6.36419e-11	glial fibrillary acidic protein
GLO1	-0.604167	1.98538e-11	glyoxalase I
GOT1	-0.789847	9.23028e-10	glutamic-oxaloacetic transaminase 1
HPRT1	-1.05699	3.18664e-10	hypoxanthine phosphoribosyltransferase 1
HSPB1	0.619096	1.01619e-06	heat shock protein family B (small) member 1
LDHA	-0.612915	1.73655e-08	lactate dehydrogenase A
LEP	0.646806	7.15933e-08	leptin
MAP2K1	-0.694921	6.96238e-08	mitogen-activated protein kinase kinase 1
NFKBIA	0.821214	5.33349e-15	NFKB inhibitor alpha
NPY	-0.652425	1.23093e-07	neuropeptide Y
OPA1	-0.601535	2.2748e-09	OPA1 mitochondrial dynamin like GTPase
PLOD1	0.601515	2.40115e-10	procollagen-lysine,2-oxoglutarate 5-dioxygenase 1
SNCA	-0.710825	2.6289e-07	synuclein alpha
SST	-0.812592	5.9126e-10	somatostatin
SUCLA2	-0.673685	6.316e-09	succinate-CoA ligase ADP-forming subunit beta
SYP	-0.953944	2.21468e-09	synaptophysin
TSPO	0.685983	2.93245e-12	translocator protein
UQCRC2	-0.661039	7.29498e-12	ubiquinol-cytochrome c reductase core protein 2
VDAC1	-0.648647	1.1359e-09	voltage dependent anion channel 1
YWHAE	-0.977566	5.3373e-09	tyrosine 3-monooxygenase/tryptophan 5-monooxygenase activation protein epsilon
