# Supplementary material for: Identification of a Four-Gene Signature Based on Metal Metabolism for Alzheimer’s Disease Diagnosis
Source: Genes (Basel). 2025 Oct 29;16(11):1287. doi: 10.3390/genes16111287 (PMC12652854; doi:10.3390/genes16111287)
Supplement: Supplementary file 1 [file genes-16-01287-s001.zip › Table S3 Results of GO and KEGG enrichment analysis for 26 DEMGs.xlsx]

## Sheet: Sheet 1
Table S3 Results of GO and KEGG enrichment analysis for 26 DEMGs
ONTOLOGY	ID	Description	GeneRatio	BgRatio	pvalue	p.adjust	qvalue	geneID	Count
BP	GO:0043271	negative regulation of ion transport	5/26	155/18800	2.04236e-06	0.00302473	0.00172418	ATF4/LEP/SNCA/VDAC1/YWHAE	5
BP	GO:0010506	regulation of autophagy	6/26	336/18800	5.30558e-06	0.00392878	0.00223951	GFAP/HSPB1/LEP/SNCA/TSPO/VDAC1	6
BP	GO:0042755	eating behavior	3/26	39/18800	2.0762e-05	0.00962969	0.00548919	CCK/LEP/NPY	3
BP	GO:0042417	dopamine metabolic process	3/26	42/18800	2.60086e-05	0.00962969	0.00548919	HPRT1/NPY/SNCA	3
BP	GO:0006584	catecholamine metabolic process	3/26	58/18800	6.88876e-05	0.0135459	0.00772151	HPRT1/NPY/SNCA	3
BP	GO:0009712	catechol-containing compound metabolic process	3/26	58/18800	6.88876e-05	0.0135459	0.00772151	HPRT1/NPY/SNCA	3
BP	GO:0031102	neuron projection regeneration	3/26	59/18800	7.25114e-05	0.0135459	0.00772151	GFAP/MAP2K1/TSPO	3
BP	GO:0008343	adult feeding behavior	2/26	10/18800	8.22007e-05	0.0135459	0.00772151	LEP/NPY	2
BP	GO:0046173	polyol biosynthetic process	3/26	63/18800	8.82512e-05	0.0135459	0.00772151	GOT1/LEP/SNCA	3
BP	GO:0009266	response to temperature stimulus	4/26	180/18800	0.000103046	0.0135459	0.00772151	HSPB1/NFKBIA/SST/YWHAE	4
BP	GO:2000379	positive regulation of reactive oxygen species metabolic process	3/26	71/18800	0.000126089	0.0135459	0.00772151	LEP/SNCA/TSPO	3
BP	GO:0009150	purine ribonucleotide metabolic process	5/26	366/18800	0.000127792	0.0135459	0.00772151	HPRT1/LDHA/OPA1/SNCA/SUCLA2	5
BP	GO:0048167	regulation of synaptic plasticity	4/26	198/18800	0.000148802	0.0135459	0.00772151	ATF4/GFAP/SNCA/SYP	4
BP	GO:0009259	ribonucleotide metabolic process	5/26	384/18800	0.000159951	0.0135459	0.00772151	HPRT1/LDHA/OPA1/SNCA/SUCLA2	5
BP	GO:0021954	central nervous system neuron development	3/26	80/18800	0.000179763	0.0135459	0.00772151	HPRT1/LEP/NPY	3
BP	GO:0006163	purine nucleotide metabolic process	5/26	394/18800	0.000180313	0.0135459	0.00772151	HPRT1/LDHA/OPA1/SNCA/SUCLA2	5
BP	GO:0019693	ribose phosphate metabolic process	5/26	394/18800	0.000180313	0.0135459	0.00772151	HPRT1/LDHA/OPA1/SNCA/SUCLA2	5
BP	GO:0016051	carbohydrate biosynthetic process	4/26	209/18800	0.000183128	0.0135459	0.00772151	ATF4/GOT1/LEP/SNCA	4
BP	GO:0001505	regulation of neurotransmitter levels	4/26	213/18800	0.000196922	0.0135459	0.00772151	GAD1/GFAP/SNCA/SYP	4
BP	GO:0010959	regulation of metal ion transport	5/26	403/18800	0.000200288	0.0135459	0.00772151	ATF4/SNCA/TSPO/VDAC1/YWHAE	5
BP	GO:0010507	negative regulation of autophagy	3/26	85/18800	0.000215117	0.0135459	0.00772151	LEP/SNCA/TSPO	3
BP	GO:0032095	regulation of response to food	2/26	16/18800	0.000218086	0.0135459	0.00772151	LEP/NPY	2
BP	GO:0061684	chaperone-mediated autophagy	2/26	16/18800	0.000218086	0.0135459	0.00772151	GFAP/SNCA	2
BP	GO:0072521	purine-containing compound metabolic process	5/26	416/18800	0.000232081	0.0135459	0.00772151	HPRT1/LDHA/OPA1/SNCA/SUCLA2	5
BP	GO:0044070	regulation of anion transport	3/26	89/18800	0.000246432	0.0135459	0.00772151	ATF4/LEP/SNCA	3
BP	GO:0051580	regulation of neurotransmitter uptake	2/26	17/18800	0.000246953	0.0135459	0.00772151	GFAP/SNCA	2
BP	GO:0060252	positive regulation of glial cell proliferation	2/26	17/18800	0.000246953	0.0135459	0.00772151	GFAP/TSPO	2
BP	GO:0043649	dicarboxylic acid catabolic process	2/26	18/18800	0.000277586	0.014309	0.00815653	GAD1/GOT1	2
BP	GO:0043648	dicarboxylic acid metabolic process	3/26	95/18800	0.000298712	0.014309	0.00815653	GAD1/GOT1/SUCLA2	3
BP	GO:0006071	glycerol metabolic process	2/26	19/18800	0.00030998	0.014309	0.00815653	GOT1/LEP	2
BP	GO:0031667	response to nutrient levels	5/26	446/18800	0.000320131	0.014309	0.00815653	ATF4/LEP/NPY/SST/TSPO	5
BP	GO:0051588	regulation of neurotransmitter transport	3/26	99/18800	0.000337255	0.014309	0.00815653	GFAP/SNCA/SYP	3
BP	GO:0042053	regulation of dopamine metabolic process	2/26	20/18800	0.000344129	0.014309	0.00815653	HPRT1/NPY	2
BP	GO:0042069	regulation of catecholamine metabolic process	2/26	20/18800	0.000344129	0.014309	0.00815653	HPRT1/NPY	2
BP	GO:0051924	regulation of calcium ion transport	4/26	251/18800	0.000368018	0.014309	0.00815653	SNCA/TSPO/VDAC1/YWHAE	4
BP	GO:2001243	negative regulation of intrinsic apoptotic signaling pathway	3/26	102/18800	0.000368174	0.014309	0.00815653	CD44/HSPB1/OPA1	3
BP	GO:0019400	alditol metabolic process	2/26	21/18800	0.00038003	0.014309	0.00815653	GOT1/LEP	2
BP	GO:0032098	regulation of appetite	2/26	21/18800	0.00038003	0.014309	0.00815653	LEP/NPY	2
BP	GO:0051051	negative regulation of transport	5/26	464/18800	0.000383959	0.014309	0.00815653	ATF4/LEP/SNCA/VDAC1/YWHAE	5
BP	GO:0006576	cellular biogenic amine metabolic process	3/26	105/18800	0.000400865	0.014309	0.00815653	HPRT1/NPY/SNCA	3
BP	GO:0007631	feeding behavior	3/26	106/18800	0.000412163	0.014309	0.00815653	CCK/LEP/NPY	3
BP	GO:0010042	response to manganese ion	2/26	22/18800	0.000417678	0.014309	0.00815653	ATF4/TSPO	2
BP	GO:0010888	negative regulation of lipid storage	2/26	22/18800	0.000417678	0.014309	0.00815653	LEP/NFKBIA	2
BP	GO:0009991	response to extracellular stimulus	5/26	479/18800	0.000444171	0.014309	0.00815653	ATF4/LEP/NPY/SST/TSPO	5
BP	GO:0009408	response to heat	3/26	109/18800	0.000447281	0.014309	0.00815653	HSPB1/SST/YWHAE	3
BP	GO:0048169	regulation of long-term neuronal synaptic plasticity	2/26	23/18800	0.000457068	0.014309	0.00815653	SNCA/SYP	2
BP	GO:0009117	nucleotide metabolic process	5/26	487/18800	0.000479076	0.014309	0.00815653	HPRT1/LDHA/OPA1/SNCA/SUCLA2	5
BP	GO:0018958	phenol-containing compound metabolic process	3/26	113/18800	0.00049702	0.014309	0.00815653	HPRT1/NPY/SNCA	3
BP	GO:0043270	positive regulation of ion transport	4/26	273/18800	0.000505487	0.014309	0.00815653	ATF4/LEP/SNCA/TSPO	4
BP	GO:0046034	ATP metabolic process	4/26	273/18800	0.000505487	0.014309	0.00815653	LDHA/SNCA/TSPO/UQCRC2	4
BP	GO:0006091	generation of precursor metabolites and energy	5/26	494/18800	0.000511288	0.014309	0.00815653	LDHA/LEP/SNCA/SUCLA2/UQCRC2	5
BP	GO:0006753	nucleoside phosphate metabolic process	5/26	495/18800	0.000516021	0.014309	0.00815653	HPRT1/LDHA/OPA1/SNCA/SUCLA2	5
BP	GO:0019751	polyol metabolic process	3/26	116/18800	0.000536565	0.014309	0.00815653	GOT1/LEP/SNCA	3
BP	GO:0044106	cellular amine metabolic process	3/26	116/18800	0.000536565	0.014309	0.00815653	HPRT1/NPY/SNCA	3
BP	GO:0032104	regulation of response to extracellular stimulus	2/26	25/18800	0.000541057	0.014309	0.00815653	LEP/NPY	2
BP	GO:0032107	regulation of response to nutrient levels	2/26	25/18800	0.000541057	0.014309	0.00815653	LEP/NPY	2
BP	GO:0009308	amine metabolic process	3/26	121/18800	0.000606856	0.0157676	0.00898797	HPRT1/NPY/SNCA	3
BP	GO:0009065	glutamine family amino acid catabolic process	2/26	27/18800	0.000631961	0.0158633	0.00904251	GAD1/GOT1	2
BP	GO:0051953	negative regulation of amine transport	2/26	27/18800	0.000631961	0.0158633	0.00904251	LEP/SNCA	2
BP	GO:0097193	intrinsic apoptotic signaling pathway	4/26	295/18800	0.000676248	0.016692	0.00951492	ATF4/CD44/HSPB1/OPA1	4
BP	GO:0060251	regulation of glial cell proliferation	2/26	30/18800	0.000781204	0.0186607	0.0106371	GFAP/TSPO	2
BP	GO:1903579	negative regulation of ATP metabolic process	2/26	30/18800	0.000781204	0.0186607	0.0106371	SNCA/TSPO	2
BP	GO:0030534	adult behavior	3/26	136/18800	0.000852283	0.0200354	0.0114207	LEP/NPY/SNCA	3
BP	GO:0007586	digestion	3/26	137/18800	0.000870566	0.0201454	0.0114835	CCK/LEP/SST	3
BP	GO:0015980	energy derivation by oxidation of organic compounds	4/26	321/18800	0.000926766	0.0210748	0.0120132	LEP/SNCA/SUCLA2/UQCRC2	4
BP	GO:0034763	negative regulation of transmembrane transport	3/26	141/18800	0.000946193	0.0210748	0.0120132	LEP/VDAC1/YWHAE	3
BP	GO:0046165	alcohol biosynthetic process	3/26	143/18800	0.000985522	0.0210748	0.0120132	GOT1/LEP/SNCA	3
BP	GO:0006536	glutamate metabolic process	2/26	34/18800	0.00100407	0.0210748	0.0120132	GAD1/GOT1	2
BP	GO:0033238	regulation of cellular amine metabolic process	2/26	34/18800	0.00100407	0.0210748	0.0120132	HPRT1/NPY	2
BP	GO:0006865	amino acid transport	3/26	145/18800	0.00102587	0.0210748	0.0120132	GFAP/LEP/SNCA	3
BP	GO:0051235	maintenance of location	4/26	331/18800	0.00103857	0.0210748	0.0120132	LEP/NFKBIA/SNCA/TSPO	4
BP	GO:0062197	cellular response to chemical stress	4/26	332/18800	0.00105025	0.0210748	0.0120132	ATF4/HSPB1/SNCA/TSPO	4
BP	GO:0006779	porphyrin-containing compound biosynthetic process	2/26	35/18800	0.00106401	0.0210748	0.0120132	SUCLA2/TSPO	2
BP	GO:0033014	tetrapyrrole biosynthetic process	2/26	35/18800	0.00106401	0.0210748	0.0120132	SUCLA2/TSPO	2
BP	GO:2000377	regulation of reactive oxygen species metabolic process	3/26	147/18800	0.00106726	0.0210748	0.0120132	LEP/SNCA/TSPO	3
BP	GO:0010821	regulation of mitochondrion organization	3/26	148/18800	0.00108835	0.0212084	0.0120894	OPA1/TSPO/VDAC1	3
BP	GO:1903146	regulation of autophagy of mitochondrion	2/26	36/18800	0.00112565	0.0212706	0.0121248	TSPO/VDAC1	2
BP	GO:0007584	response to nutrient	3/26	150/18800	0.0011313	0.0212706	0.0121248	LEP/SST/TSPO	3
BP	GO:0006790	sulfur compound metabolic process	4/26	339/18800	0.00113462	0.0212706	0.0121248	CHST6/GLO1/SNCA/SUCLA2	4
BP	GO:0032094	response to food	2/26	37/18800	0.00118896	0.0220106	0.0125466	LEP/NPY	2
BP	GO:1905952	regulation of lipid localization	3/26	155/18800	0.00124336	0.022331	0.0127293	LEP/NFKBIA/TSPO	3
BP	GO:0032371	regulation of sterol transport	2/26	38/18800	0.00125395	0.022331	0.0127293	LEP/TSPO	2
BP	GO:0032374	regulation of cholesterol transport	2/26	38/18800	0.00125395	0.022331	0.0127293	LEP/TSPO	2
BP	GO:1903169	regulation of calcium ion transmembrane transport	3/26	156/18800	0.00126658	0.022331	0.0127293	SNCA/VDAC1/YWHAE	3
BP	GO:0051955	regulation of amino acid transport	2/26	40/18800	0.00138893	0.0242	0.0137947	LEP/SNCA	2
BP	GO:0021953	central nervous system neuron differentiation	3/26	169/18800	0.00159368	0.0273025	0.0155632	HPRT1/LEP/NPY	3
BP	GO:0001504	neurotransmitter uptake	2/26	43/18800	0.00160386	0.0273025	0.0155632	GFAP/SNCA	2
BP	GO:2001242	regulation of intrinsic apoptotic signaling pathway	3/26	171/18800	0.00164826	0.0277394	0.0158122	CD44/HSPB1/OPA1	3
BP	GO:0014009	glial cell proliferation	2/26	44/18800	0.00167881	0.0279361	0.0159244	GFAP/TSPO	2
BP	GO:1903170	negative regulation of calcium ion transmembrane transport	2/26	45/18800	0.0017554	0.0288861	0.0164659	VDAC1/YWHAE	2
BP	GO:1905953	negative regulation of lipid localization	2/26	47/18800	0.00191351	0.0310293	0.0176876	LEP/NFKBIA	2
BP	GO:0015698	inorganic anion transport	3/26	182/18800	0.00196945	0.0310293	0.0176876	ATF4/TSPO/VDAC1	3
BP	GO:0032640	tumor necrosis factor production	3/26	182/18800	0.00196945	0.0310293	0.0176876	HSPB1/LEP/TSPO	3
BP	GO:0032680	regulation of tumor necrosis factor production	3/26	182/18800	0.00196945	0.0310293	0.0176876	HSPB1/LEP/TSPO	3
BP	GO:0008217	regulation of blood pressure	3/26	183/18800	0.00200044	0.0311859	0.0177768	ATP6AP2/LEP/NPY	3
BP	GO:0009066	aspartate family amino acid metabolic process	2/26	49/18800	0.00207814	0.0317152	0.0180785	ATF4/GOT1	2
BP	GO:0009060	aerobic respiration	3/26	187/18800	0.00212747	0.0317152	0.0180785	SNCA/SUCLA2/UQCRC2	3
BP	GO:0071706	tumor necrosis factor superfamily cytokine production	3/26	187/18800	0.00212747	0.0317152	0.0180785	HSPB1/LEP/TSPO	3
BP	GO:1903555	regulation of tumor necrosis factor superfamily cytokine production	3/26	187/18800	0.00212747	0.0317152	0.0180785	HSPB1/LEP/TSPO	3
BP	GO:0031099	regeneration	3/26	188/18800	0.00215999	0.0317152	0.0180785	GFAP/MAP2K1/TSPO	3
BP	GO:0048168	regulation of neuronal synaptic plasticity	2/26	50/18800	0.00216289	0.0317152	0.0180785	SNCA/SYP	2
BP	GO:0060401	cytosolic calcium ion transport	3/26	190/18800	0.00222596	0.032175	0.0183406	SNCA/VDAC1/YWHAE	3
BP	GO:0010823	negative regulation of mitochondrion organization	2/26	51/18800	0.00224926	0.032175	0.0183406	OPA1/TSPO	2
BP	GO:0071248	cellular response to metal ion	3/26	191/18800	0.00225942	0.032175	0.0183406	ATF4/SNCA/TSPO	3
BP	GO:0007626	locomotory behavior	3/26	192/18800	0.00229318	0.0323448	0.0184374	GAD1/HPRT1/SNCA	3
BP	GO:0031103	axon regeneration	2/26	52/18800	0.00233725	0.0326553	0.0186144	MAP2K1/TSPO	2
BP	GO:0006778	porphyrin-containing compound metabolic process	2/26	53/18800	0.00242684	0.0335902	0.0191473	SUCLA2/TSPO	2
BP	GO:1903202	negative regulation of oxidative stress-induced cell death	2/26	54/18800	0.00251804	0.0345298	0.019683	ATF4/HSPB1	2
BP	GO:0006816	calcium ion transport	4/26	424/18800	0.00257306	0.0349605	0.0199285	SNCA/TSPO/VDAC1/YWHAE	4
BP	GO:0010883	regulation of lipid storage	2/26	55/18800	0.00261085	0.0351515	0.0200373	LEP/NFKBIA	2
BP	GO:0050804	modulation of chemical synaptic transmission	4/26	429/18800	0.00268442	0.0354796	0.0202244	ATF4/GFAP/SNCA/SYP	4
BP	GO:1901605	alpha-amino acid metabolic process	3/26	203/18800	0.0026855	0.0354796	0.0202244	ATF4/GAD1/GOT1	3
BP	GO:0099177	regulation of trans-synaptic signaling	4/26	430/18800	0.00270709	0.0354796	0.0202244	ATF4/GFAP/SNCA/SYP	4
BP	GO:0032768	regulation of monooxygenase activity	2/26	57/18800	0.00280124	0.0363916	0.0207442	LEP/SNCA	2
BP	GO:0006836	neurotransmitter transport	3/26	207/18800	0.00283782	0.0365462	0.0208323	GFAP/SNCA/SYP	3
BP	GO:1901215	negative regulation of neuron death	3/26	209/18800	0.00291595	0.0372286	0.0212213	ATF4/NPY/SNCA	3
BP	GO:0032103	positive regulation of response to external stimulus	4/26	442/18800	0.00298948	0.0378412	0.0215705	HSPB1/NFKBIA/NPY/SNCA	4
BP	GO:0046824	positive regulation of nucleocytoplasmic transport	2/26	60/18800	0.00309875	0.0388919	0.0221695	LEP/YWHAE	2
BP	GO:0048488	synaptic vesicle endocytosis	2/26	61/18800	0.00320107	0.0395066	0.0225198	SNCA/SYP	2
BP	GO:0140238	presynaptic endocytosis	2/26	61/18800	0.00320107	0.0395066	0.0225198	SNCA/SYP	2
BP	GO:0070374	positive regulation of ERK1 and ERK2 cascade	3/26	220/18800	0.00336943	0.0410187	0.0233818	CD44/MAP2K1/NPY	3
BP	GO:0070059	intrinsic apoptotic signaling pathway in response to endoplasmic reticulum stress	2/26	63/18800	0.00341044	0.0410187	0.0233818	ATF4/OPA1	2
BP	GO:0071241	cellular response to inorganic substance	3/26	221/18800	0.00341268	0.0410187	0.0233818	ATF4/SNCA/TSPO	3
BP	GO:0050769	positive regulation of neurogenesis	3/26	222/18800	0.00345627	0.0410187	0.0233818	GFAP/MAP2K1/TSPO	3
BP	GO:0014015	positive regulation of gliogenesis	2/26	64/18800	0.00351747	0.0410187	0.0233818	GFAP/TSPO	2
BP	GO:0080164	regulation of nitric oxide metabolic process	2/26	64/18800	0.00351747	0.0410187	0.0233818	NPY/TSPO	2
BP	GO:0098930	axonal transport	2/26	64/18800	0.00351747	0.0410187	0.0233818	HSPB1/OPA1	2
BP	GO:0033013	tetrapyrrole metabolic process	2/26	66/18800	0.0037362	0.0427665	0.0243781	SUCLA2/TSPO	2
BP	GO:0042445	hormone metabolic process	3/26	230/18800	0.00381736	0.0427665	0.0243781	ATP6AP2/LEP/TSPO	3
BP	GO:2001234	negative regulation of apoptotic signaling pathway	3/26	230/18800	0.00381736	0.0427665	0.0243781	CD44/HSPB1/OPA1	3
BP	GO:0051926	negative regulation of calcium ion transport	2/26	67/18800	0.0038479	0.0427665	0.0243781	VDAC1/YWHAE	2
BP	GO:0045333	cellular respiration	3/26	231/18800	0.00386405	0.0427665	0.0243781	SNCA/SUCLA2/UQCRC2	3
BP	GO:0072593	reactive oxygen species metabolic process	3/26	231/18800	0.00386405	0.0427665	0.0243781	LEP/SNCA/TSPO	3
BP	GO:0001819	positive regulation of cytokine production	4/26	475/18800	0.00386949	0.0427665	0.0243781	ATF4/ATP6AP2/HSPB1/LEP	4
BP	GO:0032890	regulation of organic acid transport	2/26	70/18800	0.00419225	0.045745	0.0260759	LEP/SNCA	2
BP	GO:0046395	carboxylic acid catabolic process	3/26	238/18800	0.00420076	0.045745	0.0260759	GAD1/GOT1/LEP	3
BP	GO:0043410	positive regulation of MAPK cascade	4/26	491/18800	0.0043538	0.0470655	0.0268286	CD44/LEP/MAP2K1/NPY	4
BP	GO:0016054	organic acid catabolic process	3/26	242/18800	0.00440096	0.0470947	0.0268453	GAD1/GOT1/LEP	3
BP	GO:0050810	regulation of steroid biosynthetic process	2/26	72/18800	0.0044295	0.0470947	0.0268453	LEP/TSPO	2
BP	GO:1901617	organic hydroxy compound biosynthetic process	3/26	243/18800	0.0044519	0.0470947	0.0268453	GOT1/LEP/SNCA	3
BP	GO:0051259	protein complex oligomerization	3/26	244/18800	0.0045032	0.0472996	0.0269621	HPRT1/OPA1/SNCA	3
BP	GO:0036465	synaptic vesicle recycling	2/26	73/18800	0.00455042	0.047459	0.0270529	SNCA/SYP	2
BP	GO:0021537	telencephalon development	3/26	247/18800	0.00465927	0.0482544	0.0275063	HPRT1/NPY/YWHAE	3
BP	GO:0015850	organic hydroxy compound transport	3/26	248/18800	0.00471202	0.0484618	0.0276246	LEP/SNCA/TSPO	3
BP	GO:0008652	cellular amino acid biosynthetic process	2/26	76/18800	0.00492229	0.0502752	0.0286583	GAD1/GOT1	2
BP	GO:0043154	negative regulation of cysteine-type endopeptidase activity involved in apoptotic process	2/26	77/18800	0.00504927	0.0508705	0.0289976	CD44/SNCA	2
BP	GO:1903201	regulation of oxidative stress-induced cell death	2/26	77/18800	0.00504927	0.0508705	0.0289976	ATF4/HSPB1	2
BP	GO:0008088	axo-dendritic transport	2/26	78/18800	0.00517776	0.051044	0.0290965	HSPB1/OPA1	2
BP	GO:0009064	glutamine family amino acid metabolic process	2/26	78/18800	0.00517776	0.051044	0.0290965	GAD1/GOT1	2
BP	GO:0006094	gluconeogenesis	2/26	79/18800	0.00530775	0.051044	0.0290965	ATF4/LEP	2
BP	GO:0006970	response to osmotic stress	2/26	79/18800	0.00530775	0.051044	0.0290965	SST/TSPO	2
BP	GO:0030301	cholesterol transport	2/26	79/18800	0.00530775	0.051044	0.0290965	LEP/TSPO	2
BP	GO:0034637	cellular carbohydrate biosynthetic process	2/26	79/18800	0.00530775	0.051044	0.0290965	GOT1/LEP	2
BP	GO:0048708	astrocyte differentiation	2/26	79/18800	0.00530775	0.051044	0.0290965	GFAP/MAP2K1	2
BP	GO:0006446	regulation of translational initiation	2/26	81/18800	0.00557221	0.0529003	0.0301546	ATF4/HSPB1	2
BP	GO:0046209	nitric oxide metabolic process	2/26	81/18800	0.00557221	0.0529003	0.0301546	NPY/TSPO	2
BP	GO:0031330	negative regulation of cellular catabolic process	3/26	265/18800	0.00566483	0.0531547	0.0302996	LEP/SNCA/TSPO	3
BP	GO:0019319	hexose biosynthetic process	2/26	82/18800	0.00570668	0.0531547	0.0302996	ATF4/LEP	2
BP	GO:2001057	reactive nitrogen species metabolic process	2/26	82/18800	0.00570668	0.0531547	0.0302996	NPY/TSPO	2
BP	GO:0033273	response to vitamin	2/26	83/18800	0.00584264	0.053745	0.0306361	LEP/TSPO	2
BP	GO:0048678	response to axon injury	2/26	83/18800	0.00584264	0.053745	0.0306361	MAP2K1/TSPO	2
BP	GO:0051962	positive regulation of nervous system development	3/26	270/18800	0.00596555	0.0545369	0.0310875	GFAP/MAP2K1/TSPO	3
BP	GO:0050886	endocrine process	2/26	85/18800	0.00611899	0.0552575	0.0314983	ATP6AP2/LEP	2
BP	GO:2000117	negative regulation of cysteine-type endopeptidase activity	2/26	85/18800	0.00611899	0.0552575	0.0314983	CD44/SNCA	2
BP	GO:0019915	lipid storage	2/26	86/18800	0.00625938	0.0555098	0.0316421	LEP/NFKBIA	2
BP	GO:0046364	monosaccharide biosynthetic process	2/26	86/18800	0.00625938	0.0555098	0.0316421	ATF4/LEP	2
BP	GO:0046928	regulation of neurotransmitter secretion	2/26	86/18800	0.00625938	0.0555098	0.0316421	SNCA/SYP	2
BP	GO:1901216	positive regulation of neuron death	2/26	87/18800	0.00640124	0.056026	0.0319363	ATF4/SNCA	2
BP	GO:0046942	carboxylic acid transport	3/26	279/18800	0.00653071	0.056026	0.0319363	GFAP/LEP/SNCA	3
BP	GO:0000422	autophagy of mitochondrion	2/26	88/18800	0.00654456	0.056026	0.0319363	TSPO/VDAC1	2
BP	GO:0051262	protein tetramerization	2/26	88/18800	0.00654456	0.056026	0.0319363	HPRT1/SNCA	2
BP	GO:0061726	mitochondrion disassembly	2/26	88/18800	0.00654456	0.056026	0.0319363	TSPO/VDAC1	2
BP	GO:1903510	mucopolysaccharide metabolic process	2/26	88/18800	0.00654456	0.056026	0.0319363	CD44/CHST6	2
BP	GO:1903578	regulation of ATP metabolic process	2/26	89/18800	0.00668935	0.0569363	0.0324553	SNCA/TSPO	2
BP	GO:0034599	cellular response to oxidative stress	3/26	284/18800	0.00685811	0.0580392	0.0330839	ATF4/HSPB1/SNCA	3
BP	GO:0006520	cellular amino acid metabolic process	3/26	285/18800	0.00692474	0.0581025	0.03312	ATF4/GAD1/GOT1	3
BP	GO:0006835	dicarboxylic acid transport	2/26	91/18800	0.00698328	0.0581025	0.03312	GFAP/SNCA	2
BP	GO:0090398	cellular senescence	2/26	91/18800	0.00698328	0.0581025	0.03312	MAP2K1/OPA1	2
BP	GO:0044262	cellular carbohydrate metabolic process	3/26	287/18800	0.00705918	0.0583598	0.0332667	GOT1/LEP/SNCA	3
BP	GO:0051952	regulation of amine transport	2/26	92/18800	0.00713243	0.0583598	0.0332667	LEP/SNCA	2
BP	GO:1900407	regulation of cellular response to oxidative stress	2/26	92/18800	0.00713243	0.0583598	0.0332667	ATF4/HSPB1	2
BP	GO:0006637	acyl-CoA metabolic process	2/26	93/18800	0.00728302	0.0586204	0.0334152	SNCA/SUCLA2	2
BP	GO:0035383	thioester metabolic process	2/26	93/18800	0.00728302	0.0586204	0.0334152	SNCA/SUCLA2	2
BP	GO:0045185	maintenance of protein location	2/26	93/18800	0.00728302	0.0586204	0.0334152	NFKBIA/TSPO	2
BP	GO:0042063	gliogenesis	3/26	291/18800	0.00733272	0.0587014	0.0334614	GFAP/MAP2K1/TSPO	3
BP	GO:0015918	sterol transport	2/26	94/18800	0.00743505	0.058884	0.0335655	LEP/TSPO	2
BP	GO:1901606	alpha-amino acid catabolic process	2/26	94/18800	0.00743505	0.058884	0.0335655	GAD1/GOT1	2
BP	GO:0034504	protein localization to nucleus	3/26	294/18800	0.00754199	0.0594132	0.0338671	LEP/NFKBIA/YWHAE	3
BP	GO:0021700	developmental maturation	3/26	296/18800	0.00768346	0.0602074	0.0343199	ATP6AP2/LEP/SYP	3
BP	GO:0010720	positive regulation of cell development	3/26	297/18800	0.00775478	0.0604465	0.0344561	GFAP/MAP2K1/TSPO	3
BP	GO:0036293	response to decreased oxygen levels	3/26	299/18800	0.00789861	0.0612453	0.0349115	ATF4/LEP/PLOD1	3
BP	GO:0036473	cell death in response to oxidative stress	2/26	98/18800	0.00805752	0.0615112	0.0350631	ATF4/HSPB1	2
BP	GO:0060291	long-term synaptic potentiation	2/26	98/18800	0.00805752	0.0615112	0.0350631	GFAP/SNCA	2
BP	GO:1904063	negative regulation of cation transmembrane transport	2/26	98/18800	0.00805752	0.0615112	0.0350631	VDAC1/YWHAE	2
BP	GO:0014013	regulation of gliogenesis	2/26	100/18800	0.00837729	0.0632999	0.0360827	GFAP/TSPO	2
BP	GO:0015837	amine transport	2/26	100/18800	0.00837729	0.0632999	0.0360827	LEP/SNCA	2
BP	GO:1902882	regulation of response to oxidative stress	2/26	101/18800	0.00853931	0.0637463	0.0363371	ATF4/HSPB1	2
BP	GO:0006913	nucleocytoplasmic transport	3/26	308/18800	0.0085655	0.0637463	0.0363371	LEP/NFKBIA/YWHAE	3
BP	GO:0051169	nuclear transport	3/26	308/18800	0.0085655	0.0637463	0.0363371	LEP/NFKBIA/YWHAE	3
BP	GO:0043255	regulation of carbohydrate biosynthetic process	2/26	102/18800	0.00870273	0.0644437	0.0367347	LEP/SNCA	2
BP	GO:0070372	regulation of ERK1 and ERK2 cascade	3/26	311/18800	0.00879498	0.0645471	0.0367936	CD44/MAP2K1/NPY	3
BP	GO:0032760	positive regulation of tumor necrosis factor production	2/26	103/18800	0.00886756	0.0645471	0.0367936	HSPB1/LEP	2
BP	GO:1901214	regulation of neuron death	3/26	313/18800	0.00894997	0.0645471	0.0367936	ATF4/NPY/SNCA	3
BP	GO:0070588	calcium ion transmembrane transport	3/26	314/18800	0.00902806	0.0645471	0.0367936	SNCA/VDAC1/YWHAE	3
BP	GO:0019218	regulation of steroid metabolic process	2/26	104/18800	0.00903379	0.0645471	0.0367936	LEP/TSPO	2
BP	GO:0034766	negative regulation of ion transmembrane transport	2/26	104/18800	0.00903379	0.0645471	0.0367936	VDAC1/YWHAE	2
BP	GO:0046822	regulation of nucleocytoplasmic transport	2/26	104/18800	0.00903379	0.0645471	0.0367936	LEP/YWHAE	2
BP	GO:0046394	carboxylic acid biosynthetic process	3/26	316/18800	0.00918547	0.0645471	0.0367936	GAD1/GOT1/SUCLA2	3
BP	GO:0071868	cellular response to monoamine stimulus	2/26	105/18800	0.00920142	0.0645471	0.0367936	ATF4/SNCA	2
BP	GO:0071870	cellular response to catecholamine stimulus	2/26	105/18800	0.00920142	0.0645471	0.0367936	ATF4/SNCA	2
BP	GO:0015849	organic acid transport	3/26	318/18800	0.00934449	0.0645471	0.0367936	GFAP/LEP/SNCA	3
BP	GO:0016053	organic acid biosynthetic process	3/26	318/18800	0.00934449	0.0645471	0.0367936	GAD1/GOT1/SUCLA2	3
BP	GO:0006090	pyruvate metabolic process	2/26	106/18800	0.00937044	0.0645471	0.0367936	LDHA/VDAC1	2
BP	GO:0032410	negative regulation of transporter activity	2/26	106/18800	0.00937044	0.0645471	0.0367936	SNCA/YWHAE	2
BP	GO:0051341	regulation of oxidoreductase activity	2/26	106/18800	0.00937044	0.0645471	0.0367936	LEP/SNCA	2
BP	GO:0016079	synaptic vesicle exocytosis	2/26	107/18800	0.00954086	0.0648166	0.0369472	SNCA/SYP	2
BP	GO:0033138	positive regulation of peptidyl-serine phosphorylation	2/26	107/18800	0.00954086	0.0648166	0.0369472	CD44/SNCA	2
BP	GO:1903557	positive regulation of tumor necrosis factor superfamily cytokine production	2/26	107/18800	0.00954086	0.0648166	0.0369472	HSPB1/LEP	2
BP	GO:0071867	response to monoamine	2/26	108/18800	0.00971266	0.0653839	0.0372706	ATF4/SNCA	2
BP	GO:0071869	response to catecholamine	2/26	108/18800	0.00971266	0.0653839	0.0372706	ATF4/SNCA	2
BP	GO:0009895	negative regulation of catabolic process	3/26	324/18800	0.00983128	0.0655862	0.0373859	LEP/SNCA/TSPO	3
BP	GO:0070482	response to oxygen levels	3/26	324/18800	0.00983128	0.0655862	0.0373859	ATF4/LEP/PLOD1	3
BP	GO:0043266	regulation of potassium ion transport	2/26	110/18800	0.0100604	0.0668137	0.0380857	ATF4/YWHAE	2
BP	GO:0048545	response to steroid hormone	3/26	330/18800	0.0103327	0.0682417	0.0388996	GOT1/SST/TSPO	3
BP	GO:0009063	cellular amino acid catabolic process	2/26	112/18800	0.0104137	0.0682417	0.0388996	GAD1/GOT1	2
BP	GO:0021987	cerebral cortex development	2/26	112/18800	0.0104137	0.0682417	0.0388996	NPY/YWHAE	2
BP	GO:0032386	regulation of intracellular transport	3/26	332/18800	0.0105032	0.068525	0.0390611	LEP/MAP2K1/YWHAE	3
BP	GO:0032496	response to lipopolysaccharide	3/26	333/18800	0.010589	0.068782	0.0392076	NFKBIA/SNCA/TSPO	3
BP	GO:0070371	ERK1 and ERK2 cascade	3/26	335/18800	0.0107619	0.0695997	0.0396738	CD44/MAP2K1/NPY	3
BP	GO:0019216	regulation of lipid metabolic process	3/26	339/18800	0.0111126	0.0715555	0.0407886	LEP/SNCA/TSPO	3
BP	GO:0007006	mitochondrial membrane organization	2/26	117/18800	0.0113206	0.0725796	0.0413723	OPA1/SNCA	2
BP	GO:0032368	regulation of lipid transport	2/26	118/18800	0.0115061	0.0734506	0.0418689	LEP/TSPO	2
BP	GO:0051928	positive regulation of calcium ion transport	2/26	119/18800	0.0116929	0.0743228	0.042366	SNCA/TSPO	2
BP	GO:0006413	translational initiation	2/26	120/18800	0.0118811	0.0748759	0.0426813	ATF4/HSPB1	2
BP	GO:0030203	glycosaminoglycan metabolic process	2/26	120/18800	0.0118811	0.0748759	0.0426813	CD44/CHST6	2
BP	GO:0030282	bone mineralization	2/26	121/18800	0.0120705	0.0754281	0.0429961	ATF4/LEP	2
BP	GO:1903008	organelle disassembly	2/26	121/18800	0.0120705	0.0754281	0.0429961	TSPO/VDAC1	2
BP	GO:0010038	response to metal ion	3/26	351/18800	0.0122046	0.0759452	0.0432908	ATF4/SNCA/TSPO	3
BP	GO:1904062	regulation of cation transmembrane transport	3/26	352/18800	0.0122983	0.0762081	0.0434407	SNCA/VDAC1/YWHAE	3
BP	GO:0070997	neuron death	3/26	353/18800	0.0123924	0.0764713	0.0435908	ATF4/NPY/SNCA	3
BP	GO:0002237	response to molecule of bacterial origin	3/26	354/18800	0.0124869	0.0765405	0.0436302	NFKBIA/SNCA/TSPO	3
BP	GO:0010639	negative regulation of organelle organization	3/26	356/18800	0.0126773	0.0765405	0.0436302	OPA1/SNCA/TSPO	3
BP	GO:0033865	nucleoside bisphosphate metabolic process	2/26	125/18800	0.0128418	0.0765405	0.0436302	SNCA/SUCLA2	2
BP	GO:0033875	ribonucleoside bisphosphate metabolic process	2/26	125/18800	0.0128418	0.0765405	0.0436302	SNCA/SUCLA2	2
BP	GO:0034032	purine nucleoside bisphosphate metabolic process	2/26	125/18800	0.0128418	0.0765405	0.0436302	SNCA/SUCLA2	2
BP	GO:0006066	alcohol metabolic process	3/26	361/18800	0.0131604	0.0765405	0.0436302	GOT1/LEP/SNCA	3
BP	GO:0015711	organic anion transport	3/26	361/18800	0.0131604	0.0765405	0.0436302	GFAP/LEP/SNCA	3
BP	GO:0050767	regulation of neurogenesis	3/26	361/18800	0.0131604	0.0765405	0.0436302	GFAP/MAP2K1/TSPO	3
BP	GO:0001542	ovulation from ovarian follicle	1/26	10/18800	0.0137473	0.0765405	0.0436302	LEP	1
BP	GO:0009113	purine nucleobase biosynthetic process	1/26	10/18800	0.0137473	0.0765405	0.0436302	HPRT1	1
BP	GO:0009128	purine nucleoside monophosphate catabolic process	1/26	10/18800	0.0137473	0.0765405	0.0436302	HPRT1	1
BP	GO:0009169	purine ribonucleoside monophosphate catabolic process	1/26	10/18800	0.0137473	0.0765405	0.0436302	HPRT1	1
BP	GO:0014010	Schwann cell proliferation	1/26	10/18800	0.0137473	0.0765405	0.0436302	GFAP	1
BP	GO:0030214	hyaluronan catabolic process	1/26	10/18800	0.0137473	0.0765405	0.0436302	CD44	1
BP	GO:0030300	regulation of intestinal cholesterol absorption	1/26	10/18800	0.0137473	0.0765405	0.0436302	LEP	1
BP	GO:0032261	purine nucleotide salvage	1/26	10/18800	0.0137473	0.0765405	0.0436302	HPRT1	1
BP	GO:0032275	luteinizing hormone secretion	1/26	10/18800	0.0137473	0.0765405	0.0436302	LEP	1
BP	GO:0033197	response to vitamin E	1/26	10/18800	0.0137473	0.0765405	0.0436302	LEP	1
BP	GO:0038003	G protein-coupled opioid receptor signaling pathway	1/26	10/18800	0.0137473	0.0765405	0.0436302	SYP	1
BP	GO:0060245	detection of cell density	1/26	10/18800	0.0137473	0.0765405	0.0436302	TSPO	1
BP	GO:0060439	trachea morphogenesis	1/26	10/18800	0.0137473	0.0765405	0.0436302	MAP2K1	1
BP	GO:0070091	glucagon secretion	1/26	10/18800	0.0137473	0.0765405	0.0436302	LEP	1
BP	GO:0070092	regulation of glucagon secretion	1/26	10/18800	0.0137473	0.0765405	0.0436302	LEP	1
BP	GO:1904181	positive regulation of membrane depolarization	1/26	10/18800	0.0137473	0.0765405	0.0436302	TSPO	1
BP	GO:1905383	protein localization to presynapse	1/26	10/18800	0.0137473	0.0765405	0.0436302	HSPB1	1
BP	GO:1990034	calcium ion export across plasma membrane	1/26	10/18800	0.0137473	0.0765405	0.0436302	YWHAE	1
BP	GO:0001909	leukocyte mediated cytotoxicity	2/26	131/18800	0.0140381	0.0766468	0.0436908	HPRT1/LEP	2
BP	GO:0006022	aminoglycan metabolic process	2/26	131/18800	0.0140381	0.0766468	0.0436908	CD44/CHST6	2
BP	GO:2001233	regulation of apoptotic signaling pathway	3/26	370/18800	0.0140567	0.0766468	0.0436908	CD44/HSPB1/OPA1	3
BP	GO:0035270	endocrine system development	2/26	132/18800	0.014242	0.0766468	0.0436908	MAP2K1/TSPO	2
BP	GO:0018108	peptidyl-tyrosine phosphorylation	3/26	373/18800	0.014363	0.0766468	0.0436908	CD44/LEP/MAP2K1	3
BP	GO:0018212	peptidyl-tyrosine modification	3/26	376/18800	0.0146732	0.0766468	0.0436908	CD44/LEP/MAP2K1	3
BP	GO:0030900	forebrain development	3/26	376/18800	0.0146732	0.0766468	0.0436908	HPRT1/NPY/YWHAE	3
BP	GO:0044282	small molecule catabolic process	3/26	376/18800	0.0146732	0.0766468	0.0436908	GAD1/GOT1/LEP	3
BP	GO:0006188	IMP biosynthetic process	1/26	11/18800	0.015112	0.0766468	0.0436908	HPRT1	1
BP	GO:0006971	hypotonic response	1/26	11/18800	0.015112	0.0766468	0.0436908	TSPO	1
BP	GO:0007042	lysosomal lumen acidification	1/26	11/18800	0.015112	0.0766468	0.0436908	ATP6AP2	1
BP	GO:0032096	negative regulation of response to food	1/26	11/18800	0.015112	0.0766468	0.0436908	LEP	1
BP	GO:0032099	negative regulation of appetite	1/26	11/18800	0.015112	0.0766468	0.0436908	LEP	1
BP	GO:0032105	negative regulation of response to extracellular stimulus	1/26	11/18800	0.015112	0.0766468	0.0436908	LEP	1
BP	GO:0032108	negative regulation of response to nutrient levels	1/26	11/18800	0.015112	0.0766468	0.0436908	LEP	1
BP	GO:0032276	regulation of gonadotropin secretion	1/26	11/18800	0.015112	0.0766468	0.0436908	LEP	1
BP	GO:0033210	leptin-mediated signaling pathway	1/26	11/18800	0.015112	0.0766468	0.0436908	LEP	1
BP	GO:0042762	regulation of sulfur metabolic process	1/26	11/18800	0.015112	0.0766468	0.0436908	SNCA	1
BP	GO:0043619	regulation of transcription from RNA polymerase II promoter in response to oxidative stress	1/26	11/18800	0.015112	0.0766468	0.0436908	ATF4	1
BP	GO:0051610	serotonin uptake	1/26	11/18800	0.015112	0.0766468	0.0436908	SNCA	1
BP	GO:0071872	cellular response to epinephrine stimulus	1/26	11/18800	0.015112	0.0766468	0.0436908	SNCA	1
BP	GO:1901856	negative regulation of cellular respiration	1/26	11/18800	0.015112	0.0766468	0.0436908	SNCA	1
BP	GO:1904729	regulation of intestinal lipid absorption	1/26	11/18800	0.015112	0.0766468	0.0436908	LEP	1
BP	GO:1990440	positive regulation of transcription from RNA polymerase II promoter in response to endoplasmic reticulum stress	1/26	11/18800	0.015112	0.0766468	0.0436908	ATF4	1
BP	GO:2000253	positive regulation of feeding behavior	1/26	11/18800	0.015112	0.0766468	0.0436908	NPY	1
BP	GO:2000392	regulation of lamellipodium morphogenesis	1/26	11/18800	0.015112	0.0766468	0.0436908	CD44	1
BP	GO:0008277	regulation of G protein-coupled receptor signaling pathway	2/26	138/18800	0.0154927	0.0767273	0.0437367	SNCA/SYP	2
BP	GO:0006119	oxidative phosphorylation	2/26	139/18800	0.0157056	0.0767273	0.0437367	SNCA/UQCRC2	2
BP	GO:0006986	response to unfolded protein	2/26	139/18800	0.0157056	0.0767273	0.0437367	ATF4/HSPB1	2
BP	GO:0048284	organelle fusion	2/26	141/18800	0.0161353	0.0767273	0.0437367	OPA1/SNCA	2
BP	GO:0032147	activation of protein kinase activity	2/26	142/18800	0.016352	0.0767273	0.0437367	LEP/MAP2K1	2
BP	GO:0001921	positive regulation of receptor recycling	1/26	12/18800	0.0164749	0.0767273	0.0437367	SNCA	1
BP	GO:0002674	negative regulation of acute inflammatory response	1/26	12/18800	0.0164749	0.0767273	0.0437367	NPY	1
BP	GO:0010642	negative regulation of platelet-derived growth factor receptor signaling pathway	1/26	12/18800	0.0164749	0.0767273	0.0437367	SNCA	1
BP	GO:0016188	synaptic vesicle maturation	1/26	12/18800	0.0164749	0.0767273	0.0437367	SYP	1
BP	GO:0032817	regulation of natural killer cell proliferation	1/26	12/18800	0.0164749	0.0767273	0.0437367	LEP	1
BP	GO:0032908	regulation of transforming growth factor beta1 production	1/26	12/18800	0.0164749	0.0767273	0.0437367	ATP6AP2	1
BP	GO:0036444	calcium import into the mitochondrion	1/26	12/18800	0.0164749	0.0767273	0.0437367	VDAC1	1
BP	GO:0042416	dopamine biosynthetic process	1/26	12/18800	0.0164749	0.0767273	0.0437367	SNCA	1
BP	GO:0042451	purine nucleoside biosynthetic process	1/26	12/18800	0.0164749	0.0767273	0.0437367	HPRT1	1
BP	GO:0042455	ribonucleoside biosynthetic process	1/26	12/18800	0.0164749	0.0767273	0.0437367	HPRT1	1
BP	GO:0046129	purine ribonucleoside biosynthetic process	1/26	12/18800	0.0164749	0.0767273	0.0437367	HPRT1	1
BP	GO:0051583	dopamine uptake involved in synaptic transmission	1/26	12/18800	0.0164749	0.0767273	0.0437367	SNCA	1
BP	GO:0051934	catecholamine uptake involved in synaptic transmission	1/26	12/18800	0.0164749	0.0767273	0.0437367	SNCA	1
BP	GO:0070417	cellular response to cold	1/26	12/18800	0.0164749	0.0767273	0.0437367	NFKBIA	1
BP	GO:0070493	thrombin-activated receptor signaling pathway	1/26	12/18800	0.0164749	0.0767273	0.0437367	SNCA	1
BP	GO:0072537	fibroblast activation	1/26	12/18800	0.0164749	0.0767273	0.0437367	LEP	1
BP	GO:0098840	protein transport along microtubule	1/26	12/18800	0.0164749	0.0767273	0.0437367	HSPB1	1
BP	GO:0099118	microtubule-based protein transport	1/26	12/18800	0.0164749	0.0767273	0.0437367	HSPB1	1
BP	GO:1901524	regulation of mitophagy	1/26	12/18800	0.0164749	0.0767273	0.0437367	VDAC1	1
BP	GO:1903800	positive regulation of production of miRNAs involved in gene silencing by miRNA	1/26	12/18800	0.0164749	0.0767273	0.0437367	MAP2K1	1
BP	GO:1990253	cellular response to leucine starvation	1/26	12/18800	0.0164749	0.0767273	0.0437367	ATF4	1
BP	GO:1903531	negative regulation of secretion by cell	2/26	143/18800	0.01657	0.0768954	0.0438325	LEP/SNCA	2
BP	GO:0050727	regulation of inflammatory response	3/26	394/18800	0.0166148	0.0768954	0.0438325	NFKBIA/NPY/SNCA	3
BP	GO:0033135	regulation of peptidyl-serine phosphorylation	2/26	144/18800	0.0167892	0.0774494	0.0441483	CD44/SNCA	2
BP	GO:0045860	positive regulation of protein kinase activity	3/26	396/18800	0.0168391	0.0774494	0.0441483	LEP/MAP2K1/SNCA	3
BP	GO:0007269	neurotransmitter secretion	2/26	145/18800	0.0170096	0.0775116	0.0441837	SNCA/SYP	2
BP	GO:0050729	positive regulation of inflammatory response	2/26	145/18800	0.0170096	0.0775116	0.0441837	NFKBIA/SNCA	2
BP	GO:0099643	signal release from synapse	2/26	145/18800	0.0170096	0.0775116	0.0441837	SNCA/SYP	2
BP	GO:0106106	cold-induced thermogenesis	2/26	146/18800	0.0172313	0.0780417	0.0444859	ATF4/LEP	2
BP	GO:0120161	regulation of cold-induced thermogenesis	2/26	146/18800	0.0172313	0.0780417	0.0444859	ATF4/LEP	2
BP	GO:0001890	placenta development	2/26	147/18800	0.0174543	0.0788104	0.0449241	LEP/MAP2K1	2
BP	GO:0010745	negative regulation of macrophage derived foam cell differentiation	1/26	13/18800	0.0178359	0.0790869	0.0450817	NFKBIA	1
BP	GO:0060253	negative regulation of glial cell proliferation	1/26	13/18800	0.0178359	0.0790869	0.0450817	TSPO	1
BP	GO:0070486	leukocyte aggregation	1/26	13/18800	0.0178359	0.0790869	0.0450817	CD44	1
BP	GO:0071287	cellular response to manganese ion	1/26	13/18800	0.0178359	0.0790869	0.0450817	ATF4	1
BP	GO:1903599	positive regulation of autophagy of mitochondrion	1/26	13/18800	0.0178359	0.0790869	0.0450817	VDAC1	1
BP	GO:1904478	regulation of intestinal absorption	1/26	13/18800	0.0178359	0.0790869	0.0450817	LEP	1
BP	GO:0044272	sulfur compound biosynthetic process	2/26	149/18800	0.0179039	0.0791513	0.0451184	CHST6/SNCA	2
BP	GO:0010675	regulation of cellular carbohydrate metabolic process	2/26	150/18800	0.0181306	0.0799148	0.0455536	LEP/SNCA	2
BP	GO:0009410	response to xenobiotic stimulus	3/26	411/18800	0.0185761	0.0805328	0.0459059	SNCA/SST/TSPO	3
BP	GO:0021915	neural tube development	2/26	154/18800	0.0190494	0.0805328	0.0459059	ATP6AP2/OPA1	2
BP	GO:0001787	natural killer cell proliferation	1/26	14/18800	0.0191952	0.0805328	0.0459059	LEP	1
BP	GO:0002864	regulation of acute inflammatory response to antigenic stimulus	1/26	14/18800	0.0191952	0.0805328	0.0459059	NPY	1
BP	GO:0006167	AMP biosynthetic process	1/26	14/18800	0.0191952	0.0805328	0.0459059	HPRT1	1
BP	GO:0006177	GMP biosynthetic process	1/26	14/18800	0.0191952	0.0805328	0.0459059	HPRT1	1
BP	GO:0009158	ribonucleoside monophosphate catabolic process	1/26	14/18800	0.0191952	0.0805328	0.0459059	HPRT1	1
BP	GO:0031115	negative regulation of microtubule polymerization	1/26	14/18800	0.0191952	0.0805328	0.0459059	SNCA	1
BP	GO:0035630	bone mineralization involved in bone maturation	1/26	14/18800	0.0191952	0.0805328	0.0459059	LEP	1
BP	GO:0042117	monocyte activation	1/26	14/18800	0.0191952	0.0805328	0.0459059	NPY	1
BP	GO:0042136	neurotransmitter biosynthetic process	1/26	14/18800	0.0191952	0.0805328	0.0459059	GAD1	1
BP	GO:0043101	purine-containing compound salvage	1/26	14/18800	0.0191952	0.0805328	0.0459059	HPRT1	1
BP	GO:0043650	dicarboxylic acid biosynthetic process	1/26	14/18800	0.0191952	0.0805328	0.0459059	GOT1	1
BP	GO:0051589	negative regulation of neurotransmitter transport	1/26	14/18800	0.0191952	0.0805328	0.0459059	SNCA	1
BP	GO:0060732	positive regulation of inositol phosphate biosynthetic process	1/26	14/18800	0.0191952	0.0805328	0.0459059	SNCA	1
BP	GO:0070307	lens fiber cell development	1/26	14/18800	0.0191952	0.0805328	0.0459059	ATF4	1
BP	GO:0071871	response to epinephrine	1/26	14/18800	0.0191952	0.0805328	0.0459059	SNCA	1
BP	GO:0090316	positive regulation of intracellular protein transport	2/26	156/18800	0.0195162	0.0813862	0.0463924	LEP/YWHAE	2
BP	GO:0010970	transport along microtubule	2/26	157/18800	0.0197513	0.0813862	0.0463924	HSPB1/OPA1	2
BP	GO:0006606	protein import into nucleus	2/26	159/18800	0.0202253	0.0813862	0.0463924	LEP/NFKBIA	2
BP	GO:1990845	adaptive thermogenesis	2/26	159/18800	0.0202253	0.0813862	0.0463924	ATF4/LEP	2
BP	GO:0042391	regulation of membrane potential	3/26	425/18800	0.0202848	0.0813862	0.0463924	SNCA/TSPO/YWHAE	3
BP	GO:0035966	response to topologically incorrect protein	2/26	160/18800	0.0204641	0.0813862	0.0463924	ATF4/HSPB1	2
BP	GO:0032905	transforming growth factor beta1 production	1/26	15/18800	0.0205526	0.0813862	0.0463924	ATP6AP2	1
BP	GO:0034116	positive regulation of heterotypic cell-cell adhesion	1/26	15/18800	0.0205526	0.0813862	0.0463924	CD44	1
BP	GO:0035358	regulation of peroxisome proliferator activated receptor signaling pathway	1/26	15/18800	0.0205526	0.0813862	0.0463924	LEP	1
BP	GO:0035493	SNARE complex assembly	1/26	15/18800	0.0205526	0.0813862	0.0463924	SNCA	1
BP	GO:0042994	cytoplasmic sequestering of transcription factor	1/26	15/18800	0.0205526	0.0813862	0.0463924	NFKBIA	1
BP	GO:0043518	negative regulation of DNA damage response, signal transduction by p53 class mediator	1/26	15/18800	0.0205526	0.0813862	0.0463924	CD44	1
BP	GO:0048172	regulation of short-term neuronal synaptic plasticity	1/26	15/18800	0.0205526	0.0813862	0.0463924	SYP	1
BP	GO:0048308	organelle inheritance	1/26	15/18800	0.0205526	0.0813862	0.0463924	MAP2K1	1
BP	GO:0048313	Golgi inheritance	1/26	15/18800	0.0205526	0.0813862	0.0463924	MAP2K1	1
BP	GO:0051956	negative regulation of amino acid transport	1/26	15/18800	0.0205526	0.0813862	0.0463924	LEP	1
BP	GO:0090281	negative regulation of calcium ion import	1/26	15/18800	0.0205526	0.0813862	0.0463924	VDAC1	1
BP	GO:1902166	negative regulation of intrinsic apoptotic signaling pathway in response to DNA damage by p53 class mediator	1/26	15/18800	0.0205526	0.0813862	0.0463924	CD44	1
BP	GO:1905288	vascular associated smooth muscle cell apoptotic process	1/26	15/18800	0.0205526	0.0813862	0.0463924	ATF4	1
BP	GO:1905459	regulation of vascular associated smooth muscle cell apoptotic process	1/26	15/18800	0.0205526	0.0813862	0.0463924	ATF4	1
BP	GO:2001028	positive regulation of endothelial cell chemotaxis	1/26	15/18800	0.0205526	0.0813862	0.0463924	HSPB1	1
BP	GO:0050806	positive regulation of synaptic transmission	2/26	161/18800	0.020704	0.0817671	0.0466095	GFAP/SNCA	2
BP	GO:0072594	establishment of protein localization to organelle	3/26	431/18800	0.0210432	0.082474	0.0470125	LEP/NFKBIA/TSPO	3
BP	GO:0007568	aging	2/26	163/18800	0.0211875	0.082474	0.0470125	NPY/TSPO	2
BP	GO:0051170	import into nucleus	2/26	163/18800	0.0211875	0.082474	0.0470125	LEP/NFKBIA	2
BP	GO:0006979	response to oxidative stress	3/26	433/18800	0.0212994	0.082474	0.0470125	ATF4/HSPB1/SNCA	3
BP	GO:0001764	neuron migration	2/26	164/18800	0.0214311	0.082474	0.0470125	CCK/YWHAE	2
BP	GO:0001991	regulation of systemic arterial blood pressure by circulatory renin-angiotensin	1/26	16/18800	0.0219083	0.082474	0.0470125	ATP6AP2	1
BP	GO:0006089	lactate metabolic process	1/26	16/18800	0.0219083	0.082474	0.0470125	LDHA	1
BP	GO:0009163	nucleoside biosynthetic process	1/26	16/18800	0.0219083	0.082474	0.0470125	HPRT1	1
BP	GO:0010919	regulation of inositol phosphate biosynthetic process	1/26	16/18800	0.0219083	0.082474	0.0470125	SNCA	1
BP	GO:0018146	keratan sulfate biosynthetic process	1/26	16/18800	0.0219083	0.082474	0.0470125	CHST6	1
BP	GO:0032274	gonadotropin secretion	1/26	16/18800	0.0219083	0.082474	0.0470125	LEP	1
BP	GO:0034393	positive regulation of smooth muscle cell apoptotic process	1/26	16/18800	0.0219083	0.082474	0.0470125	ATF4	1
BP	GO:0034404	nucleobase-containing small molecule biosynthetic process	1/26	16/18800	0.0219083	0.082474	0.0470125	HPRT1	1
BP	GO:0035067	negative regulation of histone acetylation	1/26	16/18800	0.0219083	0.082474	0.0470125	SNCA	1
BP	GO:0035641	locomotory exploration behavior	1/26	16/18800	0.0219083	0.082474	0.0470125	GAD1	1
BP	GO:0035751	regulation of lysosomal lumen pH	1/26	16/18800	0.0219083	0.082474	0.0470125	ATP6AP2	1
BP	GO:0048266	behavioral response to pain	1/26	16/18800	0.0219083	0.082474	0.0470125	TSPO	1
BP	GO:0070431	nucleotide-binding oligomerization domain containing 2 signaling pathway	1/26	16/18800	0.0219083	0.082474	0.0470125	NFKBIA	1
BP	GO:0051048	negative regulation of secretion	2/26	167/18800	0.0221687	0.082474	0.0470125	LEP/SNCA	2
BP	GO:0045936	negative regulation of phosphate metabolic process	3/26	440/18800	0.0222099	0.082474	0.0470125	HSPB1/SNCA/YWHAE	3
BP	GO:0051960	regulation of nervous system development	3/26	440/18800	0.0222099	0.082474	0.0470125	GFAP/MAP2K1/TSPO	3
BP	GO:0010563	negative regulation of phosphorus metabolic process	3/26	441/18800	0.0223418	0.082474	0.0470125	HSPB1/SNCA/YWHAE	3
BP	GO:0021543	pallium development	2/26	169/18800	0.0226663	0.082474	0.0470125	NPY/YWHAE	2
BP	GO:1901136	carbohydrate derivative catabolic process	2/26	169/18800	0.0226663	0.082474	0.0470125	CD44/HPRT1	2
BP	GO:0009152	purine ribonucleotide biosynthetic process	2/26	170/18800	0.0229168	0.082474	0.0470125	HPRT1/SNCA	2
BP	GO:0031214	biomineral tissue development	2/26	170/18800	0.0229168	0.082474	0.0470125	ATF4/LEP	2
BP	GO:0010876	lipid localization	3/26	446/18800	0.0230073	0.082474	0.0470125	LEP/NFKBIA/TSPO	3
BP	GO:0045785	positive regulation of cell adhesion	3/26	446/18800	0.0230073	0.082474	0.0470125	CD44/LEP/NPY	3
BP	GO:0001956	positive regulation of neurotransmitter secretion	1/26	17/18800	0.0232621	0.082474	0.0470125	SNCA	1
BP	GO:0006103	2-oxoglutarate metabolic process	1/26	17/18800	0.0232621	0.082474	0.0470125	GOT1	1
BP	GO:0032310	prostaglandin secretion	1/26	17/18800	0.0232621	0.082474	0.0470125	LEP	1
BP	GO:0045019	negative regulation of nitric oxide biosynthetic process	1/26	17/18800	0.0232621	0.082474	0.0470125	TSPO	1
BP	GO:0046325	negative regulation of glucose import	1/26	17/18800	0.0232621	0.082474	0.0470125	LEP	1
BP	GO:0046827	positive regulation of protein export from nucleus	1/26	17/18800	0.0232621	0.082474	0.0470125	YWHAE	1
BP	GO:0055089	fatty acid homeostasis	1/26	17/18800	0.0232621	0.082474	0.0470125	GOT1	1
BP	GO:0072673	lamellipodium morphogenesis	1/26	17/18800	0.0232621	0.082474	0.0470125	CD44	1
BP	GO:0090494	dopamine uptake	1/26	17/18800	0.0232621	0.082474	0.0470125	SNCA	1
BP	GO:1902165	regulation of intrinsic apoptotic signaling pathway in response to DNA damage by p53 class mediator	1/26	17/18800	0.0232621	0.082474	0.0470125	CD44	1
BP	GO:1903358	regulation of Golgi organization	1/26	17/18800	0.0232621	0.082474	0.0470125	MAP2K1	1
BP	GO:1904406	negative regulation of nitric oxide metabolic process	1/26	17/18800	0.0232621	0.082474	0.0470125	TSPO	1
BP	GO:0110148	biomineralization	2/26	172/18800	0.0234214	0.082474	0.0470125	ATF4/LEP	2
BP	GO:0023061	signal release	3/26	451/18800	0.0236838	0.082474	0.0470125	LEP/SNCA/SYP	3
BP	GO:0006694	steroid biosynthetic process	2/26	175/18800	0.0241868	0.082474	0.0470125	LEP/TSPO	2
BP	GO:0046890	regulation of lipid biosynthetic process	2/26	175/18800	0.0241868	0.082474	0.0470125	LEP/TSPO	2
BP	GO:0006874	cellular calcium ion homeostasis	3/26	456/18800	0.0243711	0.082474	0.0470125	ATF4/SNCA/YWHAE	3
BP	GO:0006044	N-acetylglucosamine metabolic process	1/26	18/18800	0.0246141	0.082474	0.0470125	CHST6	1
BP	GO:0006851	mitochondrial calcium ion transmembrane transport	1/26	18/18800	0.0246141	0.082474	0.0470125	VDAC1	1
BP	GO:0007625	grooming behavior	1/26	18/18800	0.0246141	0.082474	0.0470125	HPRT1	1
BP	GO:0008340	determination of adult lifespan	1/26	18/18800	0.0246141	0.082474	0.0470125	LEP	1
BP	GO:0009068	aspartate family amino acid catabolic process	1/26	18/18800	0.0246141	0.082474	0.0470125	GOT1	1
BP	GO:0009125	nucleoside monophosphate catabolic process	1/26	18/18800	0.0246141	0.082474	0.0470125	HPRT1	1
BP	GO:0010940	positive regulation of necrotic cell death	1/26	18/18800	0.0246141	0.082474	0.0470125	TSPO	1
BP	GO:0019896	axonal transport of mitochondrion	1/26	18/18800	0.0246141	0.082474	0.0470125	OPA1	1
BP	GO:0021756	striatum development	1/26	18/18800	0.0246141	0.082474	0.0470125	HPRT1	1
BP	GO:0030299	intestinal cholesterol absorption	1/26	18/18800	0.0246141	0.082474	0.0470125	LEP	1
BP	GO:0032026	response to magnesium ion	1/26	18/18800	0.0246141	0.082474	0.0470125	SNCA	1
BP	GO:0032769	negative regulation of monooxygenase activity	1/26	18/18800	0.0246141	0.082474	0.0470125	SNCA	1
BP	GO:0036499	PERK-mediated unfolded protein response	1/26	18/18800	0.0246141	0.082474	0.0470125	ATF4	1
BP	GO:0042339	keratan sulfate metabolic process	1/26	18/18800	0.0246141	0.082474	0.0470125	CHST6	1
BP	GO:0043173	nucleotide salvage	1/26	18/18800	0.0246141	0.082474	0.0470125	HPRT1	1
BP	GO:0044320	cellular response to leptin stimulus	1/26	18/18800	0.0246141	0.082474	0.0470125	LEP	1
BP	GO:0046040	IMP metabolic process	1/26	18/18800	0.0246141	0.082474	0.0470125	HPRT1	1
BP	GO:0046112	nucleobase biosynthetic process	1/26	18/18800	0.0246141	0.082474	0.0470125	HPRT1	1
BP	GO:0050746	regulation of lipoprotein metabolic process	1/26	18/18800	0.0246141	0.082474	0.0470125	LEP	1
BP	GO:0060438	trachea development	1/26	18/18800	0.0246141	0.082474	0.0470125	MAP2K1	1
BP	GO:0090493	catecholamine uptake	1/26	18/18800	0.0246141	0.082474	0.0470125	SNCA	1
BP	GO:2000641	regulation of early endosome to late endosome transport	1/26	18/18800	0.0246141	0.082474	0.0470125	MAP2K1	1
BP	GO:0001659	temperature homeostasis	2/26	177/18800	0.0247028	0.0825844	0.0470754	ATF4/LEP	2
BP	GO:0006144	purine nucleobase metabolic process	1/26	19/18800	0.0259644	0.0852151	0.048575	HPRT1	1
BP	GO:0006837	serotonin transport	1/26	19/18800	0.0259644	0.0852151	0.048575	SNCA	1
BP	GO:0014048	regulation of glutamate secretion	1/26	19/18800	0.0259644	0.0852151	0.048575	SNCA	1
BP	GO:0015732	prostaglandin transport	1/26	19/18800	0.0259644	0.0852151	0.048575	LEP	1
BP	GO:0016082	synaptic vesicle priming	1/26	19/18800	0.0259644	0.0852151	0.048575	SNCA	1
BP	GO:0045947	negative regulation of translational initiation	1/26	19/18800	0.0259644	0.0852151	0.048575	ATF4	1
BP	GO:0051900	regulation of mitochondrial depolarization	1/26	19/18800	0.0259644	0.0852151	0.048575	TSPO	1
BP	GO:2000757	negative regulation of peptidyl-lysine acetylation	1/26	19/18800	0.0259644	0.0852151	0.048575	SNCA	1
BP	GO:0007219	Notch signaling pathway	2/26	182/18800	0.0260126	0.0852151	0.048575	GOT1/NFKBIA	2
BP	GO:0055074	calcium ion homeostasis	3/26	468/18800	0.0260651	0.0852151	0.048575	ATF4/SNCA/YWHAE	3
BP	GO:0006109	regulation of carbohydrate metabolic process	2/26	183/18800	0.026278	0.0855334	0.0487564	LEP/SNCA	2
BP	GO:0099504	synaptic vesicle cycle	2/26	183/18800	0.026278	0.0855334	0.0487564	SNCA/SYP	2
BP	GO:0009260	ribonucleotide biosynthetic process	2/26	184/18800	0.0265444	0.0862111	0.0491427	HPRT1/SNCA	2
BP	GO:0001906	cell killing	2/26	185/18800	0.026812	0.0862479	0.0491636	HPRT1/LEP	2
BP	GO:0033674	positive regulation of kinase activity	3/26	476/18800	0.0272293	0.0862479	0.0491636	LEP/MAP2K1/SNCA	3
BP	GO:0034765	regulation of ion transmembrane transport	3/26	476/18800	0.0272293	0.0862479	0.0491636	SNCA/VDAC1/YWHAE	3
BP	GO:0006700	C21-steroid hormone biosynthetic process	1/26	20/18800	0.0273128	0.0862479	0.0491636	TSPO	1
BP	GO:0009168	purine ribonucleoside monophosphate biosynthetic process	1/26	20/18800	0.0273128	0.0862479	0.0491636	HPRT1	1
BP	GO:0010310	regulation of hydrogen peroxide metabolic process	1/26	20/18800	0.0273128	0.0862479	0.0491636	SNCA	1
BP	GO:0032495	response to muramyl dipeptide	1/26	20/18800	0.0273128	0.0862479	0.0491636	NFKBIA	1
BP	GO:0090201	negative regulation of release of cytochrome c from mitochondria	1/26	20/18800	0.0273128	0.0862479	0.0491636	OPA1	1
BP	GO:1901659	glycosyl compound biosynthetic process	1/26	20/18800	0.0273128	0.0862479	0.0491636	HPRT1	1
BP	GO:1902176	negative regulation of oxidative stress-induced intrinsic apoptotic signaling pathway	1/26	20/18800	0.0273128	0.0862479	0.0491636	HSPB1	1
BP	GO:1902236	negative regulation of endoplasmic reticulum stress-induced intrinsic apoptotic signaling pathway	1/26	20/18800	0.0273128	0.0862479	0.0491636	OPA1	1
BP	GO:1903204	negative regulation of oxidative stress-induced neuron death	1/26	20/18800	0.0273128	0.0862479	0.0491636	ATF4	1
BP	GO:1903421	regulation of synaptic vesicle recycling	1/26	20/18800	0.0273128	0.0862479	0.0491636	SNCA	1
BP	GO:0061564	axon development	3/26	479/18800	0.027673	0.0871994	0.0497061	CCK/MAP2K1/TSPO	3
BP	GO:0050731	positive regulation of peptidyl-tyrosine phosphorylation	2/26	190/18800	0.0281663	0.0884401	0.0504133	CD44/LEP	2
BP	GO:0046390	ribose phosphate biosynthetic process	2/26	191/18800	0.0284404	0.0884401	0.0504133	HPRT1/SNCA	2
BP	GO:0009067	aspartate family amino acid biosynthetic process	1/26	21/18800	0.0286594	0.0884401	0.0504133	GOT1	1
BP	GO:0044241	lipid digestion	1/26	21/18800	0.0286594	0.0884401	0.0504133	LEP	1
BP	GO:0051882	mitochondrial depolarization	1/26	21/18800	0.0286594	0.0884401	0.0504133	TSPO	1
BP	GO:0070262	peptidyl-serine dephosphorylation	1/26	21/18800	0.0286594	0.0884401	0.0504133	YWHAE	1
BP	GO:0071243	cellular response to arsenic-containing substance	1/26	21/18800	0.0286594	0.0884401	0.0504133	ATF4	1
BP	GO:0071636	positive regulation of transforming growth factor beta production	1/26	21/18800	0.0286594	0.0884401	0.0504133	ATP6AP2	1
BP	GO:0098856	intestinal lipid absorption	1/26	21/18800	0.0286594	0.0884401	0.0504133	LEP	1
BP	GO:0006164	purine nucleotide biosynthetic process	2/26	192/18800	0.0287157	0.0884401	0.0504133	HPRT1/SNCA	2
BP	GO:0019221	cytokine-mediated signaling pathway	3/26	486/18800	0.0287236	0.0884401	0.0504133	CD44/LEP/NFKBIA	3
BP	GO:1901652	response to peptide	3/26	491/18800	0.0294871	0.0886481	0.0505318	GOT1/LEP/NFKBIA	3
BP	GO:0051216	cartilage development	2/26	195/18800	0.0295478	0.0886481	0.0505318	CD44/LEP	2
BP	GO:0072503	cellular divalent inorganic cation homeostasis	3/26	494/18800	0.0299504	0.0886481	0.0505318	ATF4/SNCA/YWHAE	3
BP	GO:0001919	regulation of receptor recycling	1/26	22/18800	0.0300043	0.0886481	0.0505318	SNCA	1
BP	GO:0002089	lens morphogenesis in camera-type eye	1/26	22/18800	0.0300043	0.0886481	0.0505318	ATF4	1
BP	GO:0009127	purine nucleoside monophosphate biosynthetic process	1/26	22/18800	0.0300043	0.0886481	0.0505318	HPRT1	1
BP	GO:0009713	catechol-containing compound biosynthetic process	1/26	22/18800	0.0300043	0.0886481	0.0505318	SNCA	1
BP	GO:0010829	negative regulation of glucose transmembrane transport	1/26	22/18800	0.0300043	0.0886481	0.0505318	LEP	1
BP	GO:0015874	norepinephrine transport	1/26	22/18800	0.0300043	0.0886481	0.0505318	SNCA	1
BP	GO:0031338	regulation of vesicle fusion	1/26	22/18800	0.0300043	0.0886481	0.0505318	SNCA	1
BP	GO:0032891	negative regulation of organic acid transport	1/26	22/18800	0.0300043	0.0886481	0.0505318	LEP	1
BP	GO:0035357	peroxisome proliferator activated receptor signaling pathway	1/26	22/18800	0.0300043	0.0886481	0.0505318	LEP	1
BP	GO:0042423	catecholamine biosynthetic process	1/26	22/18800	0.0300043	0.0886481	0.0505318	SNCA	1
BP	GO:0044321	response to leptin	1/26	22/18800	0.0300043	0.0886481	0.0505318	LEP	1
BP	GO:0046628	positive regulation of insulin receptor signaling pathway	1/26	22/18800	0.0300043	0.0886481	0.0505318	LEP	1
BP	GO:0051220	cytoplasmic sequestering of protein	1/26	22/18800	0.0300043	0.0886481	0.0505318	NFKBIA	1
BP	GO:0051590	positive regulation of neurotransmitter transport	1/26	22/18800	0.0300043	0.0886481	0.0505318	SNCA	1
BP	GO:0090335	regulation of brown fat cell differentiation	1/26	22/18800	0.0300043	0.0886481	0.0505318	LEP	1
BP	GO:0140467	integrated stress response signaling	1/26	22/18800	0.0300043	0.0886481	0.0505318	ATF4	1
BP	GO:1903798	regulation of production of miRNAs involved in gene silencing by miRNA	1/26	22/18800	0.0300043	0.0886481	0.0505318	MAP2K1	1
BP	GO:0030705	cytoskeleton-dependent intracellular transport	2/26	197/18800	0.030108	0.0886481	0.0505318	HSPB1/OPA1	2
BP	GO:0099003	vesicle-mediated transport in synapse	2/26	197/18800	0.030108	0.0886481	0.0505318	SNCA/SYP	2
BP	GO:0010817	regulation of hormone levels	3/26	496/18800	0.0302614	0.0887715	0.0506022	ATP6AP2/LEP/TSPO	3
BP	GO:0032388	positive regulation of intracellular transport	2/26	198/18800	0.0303897	0.0887715	0.0506022	LEP/YWHAE	2
BP	GO:0032872	regulation of stress-activated MAPK cascade	2/26	198/18800	0.0303897	0.0887715	0.0506022	LEP/MAP2K1	2
BP	GO:0099111	microtubule-based transport	2/26	198/18800	0.0303897	0.0887715	0.0506022	HSPB1/OPA1	2
BP	GO:0060284	regulation of cell development	3/26	500/18800	0.0308887	0.0896243	0.0510883	GFAP/MAP2K1/TSPO	3
BP	GO:0006006	glucose metabolic process	2/26	201/18800	0.0312412	0.0896243	0.0510883	ATF4/LEP	2
BP	GO:0070302	regulation of stress-activated protein kinase signaling cascade	2/26	201/18800	0.0312412	0.0896243	0.0510883	LEP/MAP2K1	2
BP	GO:0010640	regulation of platelet-derived growth factor receptor signaling pathway	1/26	23/18800	0.0313473	0.0896243	0.0510883	SNCA	1
BP	GO:0030728	ovulation	1/26	23/18800	0.0313473	0.0896243	0.0510883	LEP	1
BP	GO:0045943	positive regulation of transcription by RNA polymerase I	1/26	23/18800	0.0313473	0.0896243	0.0510883	ATF4	1
BP	GO:0046128	purine ribonucleoside metabolic process	1/26	23/18800	0.0313473	0.0896243	0.0510883	HPRT1	1
BP	GO:0060575	intestinal epithelial cell differentiation	1/26	23/18800	0.0313473	0.0896243	0.0510883	NPY	1
BP	GO:0070920	regulation of production of small RNA involved in gene silencing by RNA	1/26	23/18800	0.0313473	0.0896243	0.0510883	MAP2K1	1
BP	GO:1901984	negative regulation of protein acetylation	1/26	23/18800	0.0313473	0.0896243	0.0510883	SNCA	1
BP	GO:1902254	negative regulation of intrinsic apoptotic signaling pathway by p53 class mediator	1/26	23/18800	0.0313473	0.0896243	0.0510883	CD44	1
BP	GO:0072522	purine-containing compound biosynthetic process	2/26	202/18800	0.0315271	0.0899646	0.0512823	HPRT1/SNCA	2
BP	GO:0017157	regulation of exocytosis	2/26	204/18800	0.0321021	0.0903206	0.0514852	SNCA/SYP	2
BP	GO:0043281	regulation of cysteine-type endopeptidase activity involved in apoptotic process	2/26	204/18800	0.0321021	0.0903206	0.0514852	CD44/SNCA	2
BP	GO:0007623	circadian rhythm	2/26	205/18800	0.0323912	0.0903206	0.0514852	ATF4/LEP	2
BP	GO:0032869	cellular response to insulin stimulus	2/26	205/18800	0.0323912	0.0903206	0.0514852	GOT1/LEP	2
BP	GO:0002082	regulation of oxidative phosphorylation	1/26	24/18800	0.0326886	0.0903206	0.0514852	SNCA	1
BP	GO:0003081	regulation of systemic arterial blood pressure by renin-angiotensin	1/26	24/18800	0.0326886	0.0903206	0.0514852	ATP6AP2	1
BP	GO:0007035	vacuolar acidification	1/26	24/18800	0.0326886	0.0903206	0.0514852	ATP6AP2	1
BP	GO:0021544	subpallium development	1/26	24/18800	0.0326886	0.0903206	0.0514852	HPRT1	1
BP	GO:0035162	embryonic hemopoiesis	1/26	24/18800	0.0326886	0.0903206	0.0514852	ATF4	1
BP	GO:0035994	response to muscle stretch	1/26	24/18800	0.0326886	0.0903206	0.0514852	NFKBIA	1
BP	GO:0036003	positive regulation of transcription from RNA polymerase II promoter in response to stress	1/26	24/18800	0.0326886	0.0903206	0.0514852	ATF4	1
BP	GO:0042026	protein refolding	1/26	24/18800	0.0326886	0.0903206	0.0514852	HSPB1	1
BP	GO:0071294	cellular response to zinc ion	1/26	24/18800	0.0326886	0.0903206	0.0514852	TSPO	1
BP	GO:1901522	positive regulation of transcription from RNA polymerase II promoter involved in cellular response to chemical stimulus	1/26	24/18800	0.0326886	0.0903206	0.0514852	ATF4	1
BP	GO:1903792	negative regulation of anion transport	1/26	24/18800	0.0326886	0.0903206	0.0514852	LEP	1
BP	GO:2000637	positive regulation of miRNA-mediated gene silencing	1/26	24/18800	0.0326886	0.0903206	0.0514852	MAP2K1	1
BP	GO:2001026	regulation of endothelial cell chemotaxis	1/26	24/18800	0.0326886	0.0903206	0.0514852	HSPB1	1
BP	GO:0043523	regulation of neuron apoptotic process	2/26	207/18800	0.0329724	0.0909352	0.0518355	ATF4/SNCA	2
BP	GO:0071902	positive regulation of protein serine/threonine kinase activity	2/26	208/18800	0.0332646	0.0911313	0.0519473	MAP2K1/SNCA	2
BP	GO:0017038	protein import	2/26	210/18800	0.0338521	0.0911313	0.0519473	LEP/NFKBIA	2
BP	GO:0002438	acute inflammatory response to antigenic stimulus	1/26	25/18800	0.0340281	0.0911313	0.0519473	NPY	1
BP	GO:0006817	phosphate ion transport	1/26	25/18800	0.0340281	0.0911313	0.0519473	ATF4	1
BP	GO:0014047	glutamate secretion	1/26	25/18800	0.0340281	0.0911313	0.0519473	SNCA	1
BP	GO:0021697	cerebellar cortex formation	1/26	25/18800	0.0340281	0.0911313	0.0519473	MAP2K1	1
BP	GO:0034114	regulation of heterotypic cell-cell adhesion	1/26	25/18800	0.0340281	0.0911313	0.0519473	CD44	1
BP	GO:0046033	AMP metabolic process	1/26	25/18800	0.0340281	0.0911313	0.0519473	HPRT1	1
BP	GO:0046039	GTP metabolic process	1/26	25/18800	0.0340281	0.0911313	0.0519473	OPA1	1
BP	GO:0048520	positive regulation of behavior	1/26	25/18800	0.0340281	0.0911313	0.0519473	NPY	1
BP	GO:0060148	positive regulation of post-transcriptional gene silencing	1/26	25/18800	0.0340281	0.0911313	0.0519473	MAP2K1	1
BP	GO:0070423	nucleotide-binding oligomerization domain containing signaling pathway	1/26	25/18800	0.0340281	0.0911313	0.0519473	NFKBIA	1
BP	GO:0086013	membrane repolarization during cardiac muscle cell action potential	1/26	25/18800	0.0340281	0.0911313	0.0519473	YWHAE	1
BP	GO:1900078	positive regulation of cellular response to insulin stimulus	1/26	25/18800	0.0340281	0.0911313	0.0519473	LEP	1
BP	GO:1900370	positive regulation of post-transcriptional gene silencing by RNA	1/26	25/18800	0.0340281	0.0911313	0.0519473	MAP2K1	1
BP	GO:1901071	glucosamine-containing compound metabolic process	1/26	25/18800	0.0340281	0.0911313	0.0519473	CHST6	1
BP	GO:0042180	cellular ketone metabolic process	2/26	211/18800	0.0341474	0.0912857	0.0520354	GLO1/SNCA	2
BP	GO:0006469	negative regulation of protein kinase activity	2/26	213/18800	0.034741	0.0923752	0.0526564	HSPB1/SNCA	2
BP	GO:0031669	cellular response to nutrient levels	2/26	213/18800	0.034741	0.0923752	0.0526564	ATF4/LEP	2
BP	GO:0006027	glycosaminoglycan catabolic process	1/26	26/18800	0.0353658	0.0923752	0.0526564	CD44	1
BP	GO:0006972	hyperosmotic response	1/26	26/18800	0.0353658	0.0923752	0.0526564	SST	1
BP	GO:0021895	cerebral cortex neuron differentiation	1/26	26/18800	0.0353658	0.0923752	0.0526564	HPRT1	1
BP	GO:0030878	thyroid gland development	1/26	26/18800	0.0353658	0.0923752	0.0526564	MAP2K1	1
BP	GO:0034643	establishment of mitochondrion localization, microtubule-mediated	1/26	26/18800	0.0353658	0.0923752	0.0526564	OPA1	1
BP	GO:0035872	nucleotide-binding domain, leucine rich repeat containing receptor signaling pathway	1/26	26/18800	0.0353658	0.0923752	0.0526564	NFKBIA	1
BP	GO:0043931	ossification involved in bone maturation	1/26	26/18800	0.0353658	0.0923752	0.0526564	LEP	1
BP	GO:0046037	GMP metabolic process	1/26	26/18800	0.0353658	0.0923752	0.0526564	HPRT1	1
BP	GO:0047497	mitochondrion transport along microtubule	1/26	26/18800	0.0353658	0.0923752	0.0526564	OPA1	1
BP	GO:0048499	synaptic vesicle membrane organization	1/26	26/18800	0.0353658	0.0923752	0.0526564	SYP	1
BP	GO:0060259	regulation of feeding behavior	1/26	26/18800	0.0353658	0.0923752	0.0526564	NPY	1
BP	GO:0071222	cellular response to lipopolysaccharide	2/26	217/18800	0.0359404	0.0937109	0.0534178	NFKBIA/TSPO	2
BP	GO:0010001	glial cell differentiation	2/26	218/18800	0.0362428	0.0940402	0.0536055	GFAP/MAP2K1	2
BP	GO:0051651	maintenance of location in cell	2/26	219/18800	0.0365462	0.0940402	0.0536055	SNCA/TSPO	2
BP	GO:0001963	synaptic transmission, dopaminergic	1/26	27/18800	0.0367017	0.0940402	0.0536055	SNCA	1
BP	GO:0007214	gamma-aminobutyric acid signaling pathway	1/26	27/18800	0.0367017	0.0940402	0.0536055	ATF4	1
BP	GO:0010875	positive regulation of cholesterol efflux	1/26	27/18800	0.0367017	0.0940402	0.0536055	NFKBIA	1
BP	GO:0018126	protein hydroxylation	1/26	27/18800	0.0367017	0.0940402	0.0536055	PLOD1	1
BP	GO:0030325	adrenal gland development	1/26	27/18800	0.0367017	0.0940402	0.0536055	TSPO	1
BP	GO:0035640	exploration behavior	1/26	27/18800	0.0367017	0.0940402	0.0536055	GAD1	1
BP	GO:0071280	cellular response to copper ion	1/26	27/18800	0.0367017	0.0940402	0.0536055	SNCA	1
BP	GO:1902932	positive regulation of alcohol biosynthetic process	1/26	27/18800	0.0367017	0.0940402	0.0536055	SNCA	1
BP	GO:0008053	mitochondrial fusion	1/26	28/18800	0.0380358	0.0963991	0.0549501	OPA1	1
BP	GO:0015740	C4-dicarboxylate transport	1/26	28/18800	0.0380358	0.0963991	0.0549501	GFAP	1
BP	GO:0032958	inositol phosphate biosynthetic process	1/26	28/18800	0.0380358	0.0963991	0.0549501	SNCA	1
BP	GO:0042133	neurotransmitter metabolic process	1/26	28/18800	0.0380358	0.0963991	0.0549501	GAD1	1
BP	GO:0042278	purine nucleoside metabolic process	1/26	28/18800	0.0380358	0.0963991	0.0549501	HPRT1	1
BP	GO:1903649	regulation of cytoplasmic transport	1/26	28/18800	0.0380358	0.0963991	0.0549501	MAP2K1	1
BP	GO:0033157	regulation of intracellular protein transport	2/26	224/18800	0.038078	0.0963991	0.0549501	LEP/YWHAE	2
BP	GO:0002021	response to dietary excess	1/26	29/18800	0.0393682	0.0979904	0.0558572	LEP	1
BP	GO:0010447	response to acidic pH	1/26	29/18800	0.0393682	0.0979904	0.0558572	SST	1
BP	GO:0010575	positive regulation of vascular endothelial growth factor production	1/26	29/18800	0.0393682	0.0979904	0.0558572	ATF4	1
BP	GO:0030212	hyaluronan metabolic process	1/26	29/18800	0.0393682	0.0979904	0.0558572	CD44	1
BP	GO:0048265	response to pain	1/26	29/18800	0.0393682	0.0979904	0.0558572	TSPO	1
BP	GO:0048679	regulation of axon regeneration	1/26	29/18800	0.0393682	0.0979904	0.0558572	MAP2K1	1
BP	GO:0051654	establishment of mitochondrion localization	1/26	29/18800	0.0393682	0.0979904	0.0558572	OPA1	1
BP	GO:0070977	bone maturation	1/26	29/18800	0.0393682	0.0979904	0.0558572	LEP	1
BP	GO:1902175	regulation of oxidative stress-induced intrinsic apoptotic signaling pathway	1/26	29/18800	0.0393682	0.0979904	0.0558572	HSPB1	1
BP	GO:1903203	regulation of oxidative stress-induced neuron death	1/26	29/18800	0.0393682	0.0979904	0.0558572	ATF4	1
BP	GO:0071219	cellular response to molecule of bacterial origin	2/26	229/18800	0.0396343	0.0983224	0.0560464	NFKBIA/TSPO	2
BP	GO:2000116	regulation of cysteine-type endopeptidase activity	2/26	229/18800	0.0396343	0.0983224	0.0560464	CD44/SNCA	2
BP	GO:0002274	myeloid leukocyte activation	2/26	232/18800	0.0405798	0.0997929	0.0568847	NPY/SNCA	2
BP	GO:0001975	response to amphetamine	1/26	30/18800	0.0406988	0.0997929	0.0568847	HPRT1	1
BP	GO:0042744	hydrogen peroxide catabolic process	1/26	30/18800	0.0406988	0.0997929	0.0568847	SNCA	1
BP	GO:0043094	cellular metabolic compound salvage	1/26	30/18800	0.0406988	0.0997929	0.0568847	HPRT1	1
BP	GO:0061037	negative regulation of cartilage development	1/26	30/18800	0.0406988	0.0997929	0.0568847	LEP	1
BP	GO:0086011	membrane repolarization during action potential	1/26	30/18800	0.0406988	0.0997929	0.0568847	YWHAE	1
BP	GO:1902230	negative regulation of intrinsic apoptotic signaling pathway in response to DNA damage	1/26	30/18800	0.0406988	0.0997929	0.0568847	CD44	1
CC	GO:0043679	axon terminus	4/26	113/19594	1.42146e-05	0.00158122	0.00102136	GAD1/NPY/SNCA/SYP	4
CC	GO:0044306	neuron projection terminus	4/26	129/19594	2.39578e-05	0.00158122	0.00102136	GAD1/NPY/SNCA/SYP	4
CC	GO:0150034	distal axon	4/26	270/19594	0.000415102	0.0182645	0.0117976	GAD1/NPY/SNCA/SYP	4
CC	GO:0032590	dendrite membrane	2/26	41/19594	0.00134488	0.0352941	0.0227976	ATF4/ATP6AP2	2
CC	GO:0031256	leading edge membrane	3/26	175/19594	0.00156534	0.0352941	0.0227976	ATF4/ATP6AP2/CD44	3
CC	GO:0043195	terminal bouton	2/26	48/19594	0.0018395	0.0352941	0.0227976	NPY/SYP	2
CC	GO:0005925	focal adhesion	4/26	419/19594	0.00212222	0.0352941	0.0227976	CD44/HSPB1/MAP2K1/YWHAE	4
CC	GO:0030055	cell-substrate junction	4/26	428/19594	0.00229258	0.0352941	0.0227976	CD44/HSPB1/MAP2K1/YWHAE	4
CC	GO:0005741	mitochondrial outer membrane	3/26	205/19594	0.00245709	0.0352941	0.0227976	OPA1/TSPO/VDAC1	3
CC	GO:0032589	neuron projection membrane	2/26	58/19594	0.00267379	0.0352941	0.0227976	ATF4/ATP6AP2	2
CC	GO:1904115	axon cytoplasm	2/26	62/19594	0.00304882	0.035698	0.0230585	HSPB1/OPA1	2
CC	GO:0031968	organelle outer membrane	3/26	232/19594	0.00348405	0.035698	0.0230585	OPA1/TSPO/VDAC1	3
CC	GO:0019867	outer membrane	3/26	234/19594	0.00356907	0.035698	0.0230585	OPA1/TSPO/VDAC1	3
CC	GO:0098793	presynapse	4/26	492/19594	0.00378616	0.035698	0.0230585	GAD1/NPY/SNCA/SYP	4
CC	GO:0016234	inclusion body	2/26	74/19594	0.00431247	0.0365229	0.0235913	ATF4/SNCA	2
CC	GO:0048786	presynaptic active zone	2/26	75/19594	0.00442702	0.0365229	0.0235913	GAD1/SYP	2
CC	GO:0120111	neuron projection cytoplasm	2/26	89/19594	0.00617659	0.0479594	0.0309786	HSPB1/OPA1	2
CC	GO:0030667	secretory granule membrane	3/26	312/19594	0.00792681	0.0540656	0.0349227	ATP6AP2/CD44/SNCA	3
CC	GO:0030672	synaptic vesicle membrane	2/26	103/19594	0.00819175	0.0540656	0.0349227	SNCA/SYP	2
CC	GO:0099501	exocytic vesicle membrane	2/26	103/19594	0.00819175	0.0540656	0.0349227	SNCA/SYP	2
CC	GO:0031253	cell projection membrane	3/26	339/19594	0.00993824	0.0624689	0.0403508	ATF4/ATP6AP2/CD44	3
CC	GO:1990204	oxidoreductase complex	2/26	120/19594	0.0109819	0.0658916	0.0425616	LDHA/UQCRC2	2
CC	GO:0000220	vacuolar proton-transporting V-type ATPase, V0 domain	1/26	10/19594	0.0131934	0.0757188	0.0489093	ATP6AP2	1
CC	GO:0033179	proton-transporting V-type ATPase, V0 domain	1/26	12/19594	0.015812	0.0834871	0.0539271	ATP6AP2	1
CC	GO:0060198	clathrin-sculpted vesicle	1/26	12/19594	0.015812	0.0834871	0.0539271	GAD1	1
CC	GO:0098992	neuronal dense core vesicle	1/26	13/19594	0.0171187	0.08386	0.054168	NPY	1
CC	GO:0031252	cell leading edge	3/26	416/19594	0.0171984	0.08386	0.054168	ATF4/ATP6AP2/CD44	3
CC	GO:0005750	mitochondrial respiratory chain complex III	1/26	14/19594	0.0184238	0.08386	0.054168	UQCRC2	1
CC	GO:0045275	respiratory chain complex III	1/26	14/19594	0.0184238	0.08386	0.054168	UQCRC2	1
CC	GO:0032591	dendritic spine membrane	1/26	15/19594	0.0197272	0.0867997	0.0560668	ATP6AP2	1
CC	GO:0045239	tricarboxylic acid cycle enzyme complex	1/26	16/19594	0.021029	0.0895427	0.0578386	SUCLA2	1
CC	GO:0031092	platelet alpha granule membrane	1/26	17/19594	0.0223291	0.0921074	0.0594952	SNCA	1
CC	GO:0060077	inhibitory synapse	1/26	19/19594	0.0249243	0.0953432	0.0615853	GAD1	1
CC	GO:0097449	astrocyte projection	1/26	19/19594	0.0249243	0.0953432	0.0615853	GFAP	1
CC	GO:0043025	neuronal cell body	3/26	482/19594	0.0252804	0.0953432	0.0615853	NPY/SNCA/SST	3
CC	GO:0008021	synaptic vesicle	2/26	196/19594	0.027641	0.0980728	0.0633484	SNCA/SYP	2
CC	GO:0031258	lamellipodium membrane	1/26	22/19594	0.0288047	0.0980728	0.0633484	CD44	1
CC	GO:0030658	transport vesicle membrane	2/26	205/19594	0.0300259	0.0980728	0.0633484	SNCA/SYP	2
CC	GO:0030867	rough endoplasmic reticulum membrane	1/26	24/19594	0.0313834	0.0980728	0.0633484	PLOD1	1
CC	GO:0070382	exocytic vesicle	2/26	214/19594	0.0324906	0.0980728	0.0633484	SNCA/SYP	2
CC	GO:0005751	mitochondrial respiratory chain complex IV	1/26	25/19594	0.0326702	0.0980728	0.0633484	UQCRC2	1
CC	GO:0016471	vacuolar proton-transporting V-type ATPase complex	1/26	25/19594	0.0326702	0.0980728	0.0633484	ATP6AP2	1
CC	GO:0031045	dense core granule	1/26	26/19594	0.0339554	0.0980728	0.0633484	NPY	1
CC	GO:0033177	proton-transporting two-sector ATPase complex, proton-transporting domain	1/26	26/19594	0.0339554	0.0980728	0.0633484	ATP6AP2	1
CC	GO:0046930	pore complex	1/26	26/19594	0.0339554	0.0980728	0.0633484	VDAC1	1
CC	GO:0032838	plasma membrane bounded cell projection cytoplasm	2/26	220/19594	0.0341769	0.0980728	0.0633484	HSPB1/OPA1	2
CC	GO:0033176	proton-transporting V-type ATPase complex	1/26	27/19594	0.035239	0.098383	0.0635488	ATP6AP2	1
CC	GO:0030285	integral component of synaptic vesicle membrane	1/26	28/19594	0.036521	0.098383	0.0635488	SYP	1
CC	GO:0045277	respiratory chain complex IV	1/26	28/19594	0.036521	0.098383	0.0635488	UQCRC2	1
MF	GO:0005179	hormone activity	4/26	122/18410	2.45133e-05	0.00368155	0.00232025	CCK/LEP/NPY/SST	4
MF	GO:0015485	cholesterol binding	3/26	50/18410	4.68987e-05	0.00368155	0.00232025	SYP/TSPO/VDAC1	3
MF	GO:0032934	sterol binding	3/26	60/18410	8.1118e-05	0.00424517	0.00267547	SYP/TSPO/VDAC1	3
MF	GO:0000287	magnesium ion binding	4/26	222/18410	0.000249783	0.00822651	0.00518466	HPRT1/OPA1/SNCA/SUCLA2	4
MF	GO:0043178	alcohol binding	3/26	89/18410	0.000261991	0.00822651	0.00518466	SYP/TSPO/VDAC1	3
MF	GO:0051428	peptide hormone receptor binding	2/26	19/18410	0.000323154	0.00828106	0.00521904	CCK/LEP	2
MF	GO:0005496	steroid binding	3/26	100/18410	0.000369219	0.00828106	0.00521904	SYP/TSPO/VDAC1	3
MF	GO:0044325	transmembrane transporter binding	3/26	127/18410	0.000742229	0.014204	0.00895192	TSPO/VDAC1/YWHAE	3
MF	GO:0005184	neuropeptide hormone activity	2/26	30/18410	0.000814243	0.014204	0.00895192	CCK/NPY	2
MF	GO:0051427	hormone receptor binding	2/26	32/18410	0.000926815	0.014551	0.00917059	CCK/LEP	2
MF	GO:0016831	carboxy-lyase activity	2/26	34/18410	0.00104645	0.0149358	0.00941308	GAD1/GOT1	2
MF	GO:0019842	vitamin binding	3/26	148/18410	0.00115574	0.0151209	0.00952975	GAD1/GOT1/PLOD1	3
MF	GO:0005246	calcium channel regulator activity	2/26	43/18410	0.0016713	0.0201842	0.0127208	NPY/YWHAE	2
MF	GO:0016830	carbon-carbon lyase activity	2/26	50/18410	0.00225355	0.025272	0.0159274	GAD1/GOT1	2
MF	GO:0016829	lyase activity	3/26	195/18410	0.00254244	0.0260283	0.016404	GAD1/GLO1/GOT1	3
MF	GO:0030170	pyridoxal phosphate binding	2/26	55/18410	0.00272005	0.0260283	0.016404	GAD1/GOT1	2
MF	GO:0070279	vitamin B6 binding	2/26	56/18410	0.00281835	0.0260283	0.016404	GAD1/GOT1	2
MF	GO:0019887	protein kinase regulator activity	3/26	207/18410	0.00301011	0.0262548	0.0165468	HSPB1/MAP2K1/SNCA	3
MF	GO:0097110	scaffold protein binding	2/26	67/18410	0.00400798	0.031836	0.0200642	MAP2K1/YWHAE	2
MF	GO:0019207	kinase regulator activity	3/26	235/18410	0.00429816	0.031836	0.0200642	HSPB1/MAP2K1/SNCA	3
MF	GO:0004860	protein kinase inhibitor activity	2/26	70/18410	0.00436642	0.031836	0.0200642	HSPB1/SNCA	2
MF	GO:0048018	receptor ligand activity	4/26	489/18410	0.00462171	0.031836	0.0200642	CCK/LEP/NPY/SST	4
MF	GO:0030546	signaling receptor activator activity	4/26	496/18410	0.00486025	0.031836	0.0200642	CCK/LEP/NPY/SST	4
MF	GO:0019210	kinase inhibitor activity	2/26	74/18410	0.00486665	0.031836	0.0200642	HSPB1/SNCA	2
MF	GO:0051219	phosphoprotein binding	2/26	88/18410	0.00681426	0.0427936	0.0269701	SNCA/YWHAE	2
MF	GO:0061629	RNA polymerase II-specific DNA-binding transcription factor binding	3/26	348/18410	0.0126158	0.0761798	0.0480114	ATF4/HSPB1/NFKBIA	3
MF	GO:0005078	MAP-kinase scaffold activity	1/26	11/18410	0.01543	0.0807501	0.0508918	MAP2K1	1
MF	GO:0008503	benzodiazepine receptor activity	1/26	11/18410	0.01543	0.0807501	0.0508918	TSPO	1
MF	GO:0043522	leucine zipper domain binding	1/26	11/18410	0.01543	0.0807501	0.0508918	ATF4	1
MF	GO:1901612	cardiolipin binding	1/26	11/18410	0.01543	0.0807501	0.0508918	OPA1	1
MF	GO:0099106	ion channel regulator activity	2/26	138/18410	0.0161169	0.0816241	0.0514426	NPY/YWHAE	2
MF	GO:0016247	channel regulator activity	2/26	143/18410	0.017236	0.0845639	0.0532954	NPY/YWHAE	2
MF	GO:0005506	iron ion binding	2/26	151/18410	0.0190936	0.0908395	0.0572505	PLOD1/SNCA	2
MF	GO:0016846	carbon-sulfur lyase activity	1/26	15/18410	0.0209839	0.0941277	0.0593229	GLO1	1
MF	GO:1901611	phosphatidylglycerol binding	1/26	15/18410	0.0209839	0.0941277	0.0593229	OPA1	1
MF	GO:0030275	LRR domain binding	1/26	16/18410	0.0223677	0.0975478	0.0614784	ATF4	1
MF	GO:0008308	voltage-gated anion channel activity	1/26	17/18410	0.0237495	0.099495	0.0627055	VDAC1	1
MF	GO:0004708	MAP kinase kinase activity	1/26	18/18410	0.0251296	0.099495	0.0627055	MAP2K1	1
MF	GO:0008022	protein C-terminus binding	2/26	179/18410	0.0262205	0.099495	0.0627055	ATF4/MAP2K1	2
MF	GO:0005543	phospholipid binding	3/26	467/18410	0.0273588	0.099495	0.0627055	OPA1/SNCA/VDAC1	3
MF	GO:0140297	DNA-binding transcription factor binding	3/26	470/18410	0.0278132	0.099495	0.0627055	ATF4/HSPB1/NFKBIA	3
MF	GO:0031418	L-ascorbic acid binding	1/26	20/18410	0.027884	0.099495	0.0627055	PLOD1	1
MF	GO:0070300	phosphatidic acid binding	1/26	20/18410	0.027884	0.099495	0.0627055	OPA1	1
MF	GO:0097001	ceramide binding	1/26	20/18410	0.027884	0.099495	0.0627055	VDAC1	1
KEGG	hsa04722	Neurotrophin signaling pathway	4/25	119/8164	0.000428409	0.0421038	0.0320936	ATF4/MAP2K1/NFKBIA/YWHAE	4
KEGG	hsa05166	Human T-cell leukemia virus 1 infection	5/25	222/8164	0.000483951	0.0421038	0.0320936	ATF4/MAP2K1/NFKBIA/TSPO/VDAC1	5
KEGG	hsa04920	Adipocytokine signaling pathway	3/25	69/8164	0.00116325	0.0674688	0.0514281	LEP/NFKBIA/NPY	3
KEGG	hsa05215	Prostate cancer	3/25	97/8164	0.00309371	0.0815767	0.0621818	ATF4/MAP2K1/NFKBIA	3
KEGG	hsa00640	Propanoate metabolism	2/25	32/8164	0.00422117	0.0815767	0.0621818	LDHA/SUCLA2	2
KEGG	hsa04024	cAMP signaling pathway	4/25	221/8164	0.00422713	0.0815767	0.0621818	MAP2K1/NFKBIA/NPY/SST	4
KEGG	hsa04080	Neuroactive ligand-receptor interaction	5/25	362/8164	0.00425049	0.0815767	0.0621818	CCK/LEP/NPY/SST/TSPO	5
KEGG	hsa05208	Chemical carcinogenesis - reactive oxygen species	4/25	223/8164	0.00436525	0.0815767	0.0621818	MAP2K1/NFKBIA/UQCRC2/VDAC1	4
KEGG	hsa04668	TNF signaling pathway	3/25	112/8164	0.00464001	0.0815767	0.0621818	ATF4/MAP2K1/NFKBIA	3
KEGG	hsa05010	Alzheimer disease	5/25	384/8164	0.00546293	0.0815767	0.0621818	ATF4/MAP2K1/SNCA/UQCRC2/VDAC1	5
KEGG	hsa00250	Alanine, aspartate and glutamate metabolism	2/25	37/8164	0.00561514	0.0815767	0.0621818	GAD1/GOT1	2
KEGG	hsa04935	Growth hormone synthesis, secretion and action	3/25	120/8164	0.00562598	0.0815767	0.0621818	ATF4/MAP2K1/SST	3
KEGG	hsa04926	Relaxin signaling pathway	3/25	129/8164	0.00687579	0.0920298	0.0701497	ATF4/MAP2K1/NFKBIA	3
KEGG	hsa04210	Apoptosis	3/25	136/8164	0.00795388	0.0942147	0.0718152	ATF4/MAP2K1/NFKBIA	3
KEGG	hsa05012	Parkinson disease	4/25	266/8164	0.00812196	0.0942147	0.0718152	ATF4/SNCA/UQCRC2/VDAC1	4
KEGG	hsa00620	Pyruvate metabolism	2/25	47/8164	0.00894527	0.0972798	0.0741516	GLO1/LDHA	2
