# Supplementary material for: Identification of a Four-Gene Signature Based on Metal Metabolism for Alzheimer’s Disease Diagnosis
Source: Genes (Basel). 2025 Oct 29;16(11):1287. doi: 10.3390/genes16111287 (PMC12652854; doi:10.3390/genes16111287)
Supplement: Supplementary file 1 [file genes-16-01287-s001.zip › Table S4 Results of immune cell infiltraion analysis.xlsx]

## Sheet: Sheet1
Table S4-1 Results of immune cell infiltraion analysis ( correlation coefficient )
	B cells naive	B cells memory	Plasma cells	T cells CD8	T cells CD4 naive	T cells CD4 memory resting	T cells CD4 memory activated	T cells follicular helper	T cells regulatory (Tregs)	T cells gamma delta	NK cells resting	NK cells activated	Monocytes	Macrophages M0	Macrophages M1	Macrophages M2	Dendritic cells resting	Dendritic cells activated	Mast cells resting	Mast cells activated	Eosinophils	Neutrophils
CCK	-0.0621233	-0.106932	0.292437	0.138093	-0.174513	-0.0641093	0.10913	0.300033	-0.285611	-0.14224	-0.291371	0.134382	-0.0656752	-0.158408	-0.252633	-0.0349511	-0.0711481	0.437944	-0.0114244	0.0687158	0.187886	0.0205816
GAD1	-0.0216959	-0.03854	0.312739	0.203438	-0.193719	-0.114987	0.104892	0.304009	-0.30849	-0.0981343	-0.240531	0.0963925	-0.00710911	-0.20603	-0.289899	0.00680049	-0.06074	0.471919	-0.0845634	0.141916	0.184426	0.0205708
GFAP	0.0627157	0.092363	-0.362484	-0.0677416	0.157175	0.0810644	-0.109415	-0.111888	0.245095	0.110307	0.291214	-0.129366	0.0293496	0.149736	0.328884	0.0480635	0.0590855	-0.393615	-0.010497	-0.0981223	-0.266525	-0.0367707
LDHA	-0.0218242	-0.0821943	0.104747	0.239814	-0.288059	-0.0470786	0.0819254	0.211843	-0.16802	-0.183881	-0.06788	-0.0645167	0.20356	-0.191116	-0.215866	0.162815	-0.0739796	0.307861	-0.215412	0.236407	0.117759	0.0686269
NPY	-0.0326337	-0.0355189	0.148389	0.0758579	-0.130766	-0.0441824	0.0299857	0.196673	-0.181257	-0.119718	-0.126208	-0.0134312	-0.0172346	-0.224938	-0.164994	0.149659	-0.100618	0.292688	-0.110119	0.186942	0.108219	0.0800902
SST	-0.0166796	-0.0709578	0.231175	0.212405	-0.222068	-0.0697278	0.109716	0.318403	-0.187881	-0.150814	-0.174346	0.0119351	-0.0321124	-0.210564	-0.263964	0.0904104	-0.0629681	0.34473	-0.0647697	0.171807	0.109775	0.0585737
SUCLA2	0.0459465	-0.103118	0.161466	0.188144	-0.332564	-0.052295	0.101135	0.206878	-0.23875	-0.142321	-0.140093	-0.0711106	0.17165	-0.166106	-0.229495	0.1106	-0.0732167	0.356541	-0.10092	0.170154	0.164855	0.0787033
SYP	-0.0121756	-0.0624023	0.00848296	0.196564	-0.222436	-0.0170994	0.0417963	0.346441	-0.0102764	-0.261154	-0.0597609	0.0146568	-0.00842265	-0.179594	-0.17996	0.176596	0.0125868	0.18742	-0.113572	0.212189	-0.148358	0.00383215
UQCRC2	0.0212127	-0.0806657	0.227336	0.202537	-0.310253	-0.0758304	0.154709	0.172387	-0.219372	-0.133346	-0.118611	-0.0751877	0.147905	-0.195803	-0.287972	0.123328	-0.0886618	0.378769	-0.0921985	0.135479	0.152816	-0.00180327
VDAC1	0.0145596	-0.0881958	0.157373	0.209422	-0.342559	-0.0402319	0.100144	0.257046	-0.206794	-0.199627	-0.09762	-0.0980109	0.151347	-0.203661	-0.272457	0.152115	-0.0605961	0.343207	-0.133922	0.189332	0.136895	0.0280047
Table S4-2 Results of immune cell infiltraion analysis (P value)
	B cells naive	B cells memory	Plasma cells	T cells CD8	T cells CD4 naive	T cells CD4 memory resting	T cells CD4 memory activated	T cells follicular helper	T cells regulatory (Tregs)	T cells gamma delta	NK cells resting	NK cells activated	Monocytes	Macrophages M0	Macrophages M1	Macrophages M2	Dendritic cells resting	Dendritic cells activated	Mast cells resting	Mast cells activated	Eosinophils	Neutrophils
CCK	0.388269	0.136779	3.34724e-05	0.0542037	0.0146861	0.373252	0.128847	2.03157e-05	5.18068e-05	0.0473005	3.58612e-05	0.0610699	0.361667	0.0269798	0.000366474	0.627622	0.322959	1.5279e-10	0.874053	0.339819	0.00853122	0.775193
GAD1	0.763373	0.592705	8.53725e-06	0.00433793	0.00665755	0.109443	0.144469	1.5556e-05	1.14594e-05	0.172298	0.000706354	0.180077	0.921427	0.00385712	3.94262e-05	0.924828	0.398941	3.30114e-12	0.239843	0.0478124	0.00985167	0.775308
GFAP	0.383752	0.19906	1.91435e-07	0.346726	0.0282083	0.25992	0.127847	0.119405	0.000553588	0.12475	3.62271e-05	0.0714725	0.683789	0.0366806	2.67468e-06	0.504618	0.411933	1.25061e-08	0.884202	0.172351	0.000165723	0.609809
LDHA	0.762016	0.253315	0.145029	0.000733607	4.43525e-05	0.5134	0.254876	0.00294881	0.0188793	0.0100756	0.345739	0.370216	0.00431417	0.007443	0.00243875	0.0229559	0.304027	1.19659e-05	0.00249198	0.000876903	0.101098	0.340445
NPY	0.650624	0.62204	0.0384246	0.29188	0.0684336	0.539674	0.677316	0.00585674	0.0112163	0.095511	0.0787294	0.852163	0.810998	0.00156956	0.0211653	0.0367792	0.161639	3.29327e-05	0.125396	0.00887515	0.132091	0.26571
SST	0.816976	0.324258	0.0011476	0.00287215	0.00180777	0.332737	0.126795	5.72525e-06	0.0085331	0.0353338	0.0147831	0.868473	0.655845	0.00313014	0.000192465	0.208764	0.381837	8.01243e-07	0.368339	0.0163229	0.126591	0.416001
SUCLA2	0.523591	0.151421	0.0241286	0.00843936	2.03365e-06	0.467801	0.159487	0.00371046	0.000775871	0.0471726	0.0507771	0.323215	0.0164228	0.020299	0.00124964	0.123746	0.309054	3.12161e-07	0.160381	0.0173988	0.021276	0.274103
SYP	0.865847	0.386137	0.906306	0.00588465	0.00177545	0.812454	0.561811	7.00633e-07	0.886619	0.000226407	0.4066	0.838849	0.90697	0.0119972	0.0118213	0.0135259	0.861361	0.00869969	0.113908	0.00290147	0.0384654	0.957597
UQCRC2	0.768492	0.262279	0.00139293	0.0045173	1.01476e-05	0.292055	0.0308095	0.0159592	0.00206105	0.0631098	0.0986361	0.296176	0.0390684	0.00608307	4.45983e-05	0.0858575	0.217739	4.76081e-08	0.199865	0.0589711	0.0329424	0.98004
VDAC1	0.839903	0.220176	0.0280083	0.00330044	9.4892e-07	0.576557	0.163633	0.000286159	0.00372475	0.00514312	0.174568	0.172841	0.0346829	0.00429445	0.00011651	0.0337635	0.400061	9.02325e-07	0.0619704	0.00802771	0.0563469	0.697553
