# Supplementary material for: Identification of a Four-Gene Signature Based on Metal Metabolism for Alzheimer’s Disease Diagnosis
Source: Genes (Basel). 2025 Oct 29;16(11):1287. doi: 10.3390/genes16111287 (PMC12652854; doi:10.3390/genes16111287)
Supplement: Supplementary file 1 [file genes-16-01287-s001.zip › Table S6 Results of GSEA .xlsx]

## Sheet: Sheet1
Table S6 Results of GSEA (p.adjust<0.05, qvalue<0.25)
Gene symbol	ID	setSize	enrichmentScore	NES	pvalue	p.adjust	qvalue	rank	leading_edge	core_enrichment
GAD1	KEGG_OXIDATIVE_PHOSPHORYLATION	89	0.684249	2.00028	2.10982e-07	3.86097e-05	3.33129e-05	2908	tags=61%, list=18%, signal=50%	ATP6V1B2/ATP6V1G2/ATP6V1D/UQCRC2/ATP6V1E1/NDUFAB1/NDUFA4/COX5A/ATP6V1H/NDUFB6/COX7A2L/PPA1/UQCRH/UQCRFS1/ATP6V1C1/NDUFB5/COX6C/COX7A2/COX6B1/NDUFV1/NDUFV2/COX7B/UQCRHL/SDHB/SDHA/NDUFB3/UQCRB/NDUFS5/NDUFA1/NDUFS4/UQCRQ/ATP6V0D1/ATP6V0C/ATP6V1F/SDHD/NDUFA11/COX11/COX7C/NDUFC2/NDUFC1/ATP6AP1/COX10/ATP6V0B/NDUFA3/NDUFA9/NDUFB2/COX17/ATP6V0E2/COX4I1/NDUFA10/ATP6V0A1/NDUFA6/CYC1/COX8A
GAD1	KEGG_PARKINSONS_DISEASE	88	0.668317	1.94897	1.59195e-06	0.000145663	0.00012568	3011	tags=53%, list=18%, signal=44%	UCHL1/SNCA/SLC25A4/VDAC1/UQCRC2/NDUFAB1/NDUFA4/COX5A/NDUFB6/COX7A2L/UQCRH/UQCRFS1/NDUFB5/COX6C/COX7A2/SLC25A5/COX6B1/NDUFV1/UBB/NDUFV2/COX7B/UQCRHL/CYCS/SDHB/SDHA/NDUFB3/UQCRB/NDUFS5/NDUFA1/NDUFS4/UQCRQ/SDHD/COX7C/NDUFC2/NDUFC1/UBA1/NDUFA3/NDUFA9/NDUFB2/COX4I1/NDUFA10/NDUFA6/LRRK2/CYC1/COX8A/PARK7/NDUFS3
GAD1	KEGG_CYTOKINE_CYTOKINE_RECEPTOR_INTERACTION	241	-0.459933	-1.60353	1.02407e-05	0.000624681	0.000538982	3926	tags=27%, list=24%, signal=21%	IL2RB/IL24/TNFSF10/CXCL14/FLT3LG/CLCF1/ACVR1/TNFRSF6B/CXCL2/TNFRSF10A/EGFR/IL18RAP/TNFRSF25/LEPR/ACVRL1/TNFRSF10D/IL20RA/PDGFC/AMH/CCL15/ACVR2B/IL11RA/IL3RA/CXCL10/CTF1/CCL2/IL10RA/IL18/IL1R1/TNFSF15/IL17RA/VEGFB/IFNAR2/CNTFR/CXCL1/CCL8/PPBP/TNFRSF10B/CCL5/IL10RB/IL10/CSF3R/TNFSF12/IL18R1/LIF/IFNAR1/LIFR/LEP/IL17RB/EPOR/PDGFRA/CXCL16/TNFRSF10C/TGFBR2/CSF2RA/LTBR/TNFSF14/INHBB/IL4R/BMP7/TNFRSF1A/P…
GAD1	KEGG_ALZHEIMERS_DISEASE	133	0.577895	1.75341	1.49761e-05	0.000685156	0.000591162	2784	tags=45%, list=17%, signal=38%	SNCA/ITPR1/PPP3CB/CDK5R1/PPP3R1/PPP3CA/UQCRC2/GRIN2A/CALM3/ATP2A2/NDUFAB1/NDUFA4/CALM1/COX5A/NDUFB6/COX7A2L/UQCRH/UQCRFS1/CALM2/NDUFB5/APP/COX6C/COX7A2/CDK5/COX6B1/NDUFV1/NDUFV2/COX7B/UQCRHL/CYCS/SDHB/SDHA/NDUFB3/UQCRB/NDUFS5/NDUFA1/NDUFS4/GNAQ/UQCRQ/PLCB1/SDHD/MAPK1/COX7C/NDUFC2/NDUFC1/NDUFA3/CACNA1C/EIF2AK3/NDUFA9/NDUFB2/ADAM10/COX4I1/PSEN2/MAPT/NDUFA10/GAPDH/NAE1/IL1B/NDUFA6/CACNA1F
GAD1	KEGG_CARDIAC_MUSCLE_CONTRACTION	68	0.656318	1.8448	6.71164e-05	0.00213563	0.00184265	1373	tags=31%, list=8%, signal=28%	ATP1B1/ATP1A1/CACNA2D3/UQCRC2/CACNG3/ATP2A2/COX5A/COX7A2L/SLC9A6/TPM1/UQCRH/UQCRFS1/COX6C/COX7A2/COX6B1/COX7B/UQCRHL/CACNB2/RYR2/UQCRB/UQCRQ
GAD1	KEGG_HUNTINGTONS_DISEASE	142	0.553747	1.69788	7.00205e-05	0.00213563	0.00184265	2184	tags=34%, list=13%, signal=30%	ITPR1/SLC25A4/VDAC1/UQCRC2/TBPL1/POLR2B/NDUFAB1/CLTC/NDUFA4/CLTA/COX5A/NDUFB6/COX7A2L/UQCRH/UQCRFS1/NDUFB5/CLTB/COX6C/COX7A2/SLC25A5/COX6B1/NDUFV1/AP2S1/NDUFV2/COX7B/UQCRHL/CYCS/SDHB/SDHA/NDUFB3/UQCRB/NDUFS5/NDUFA1/NDUFS4/GNAQ/UQCRQ/AP2M1/TBP/DCTN2/PLCB1/SDHD/DNAL4/COX7C/NDUFC2/NDUFC1/NDUFA3/AP2A1/PPARGC1A
GAD1	KEGG_NOTCH_SIGNALING_PATHWAY	45	-0.659946	-1.84371	0.000313334	0.00819144	0.00706768	3821	tags=53%, list=23%, signal=41%	CTBP2/NCOR2/CREBBP/HES5/RFNG/DVL2/DLL4/JAG2/SNW1/RBPJ/HES1/NCSTN/APH1A/DTX1/ADAM17/JAG1/KAT2A/LFNG/KAT2B/PSENEN/MFNG/NOTCH4/HDAC1/NOTCH1
GAD1	KEGG_OOCYTE_MEIOSIS	97	0.569333	1.67404	0.000397112	0.00908394	0.00783774	2698	tags=35%, list=16%, signal=30%	YWHAG/MAP2K1/ITPR1/PPP3CB/PPP3R1/ADCY1/YWHAH/PPP3CA/CALM3/YWHAB/PPP2CA/CALM1/YWHAZ/CALM2/ANAPC13/CAMK2G/SKP1/ANAPC10/PTTG1/CUL1/CAMK2D/MAD2L1/MAPK1/ANAPC7/PPP1CB/CCNB1/BTRC/PPP2R5D/PRKACB/CAMK2B/PPP2R5E/CPEB1/PPP2R1A/ADCY9
GAD1	KEGG_RIBOSOME	80	-0.534459	-1.62076	0.000741246	0.015072	0.0130043	3475	tags=52%, list=21%, signal=42%	RPL37/RPL36/RPL38/RPS15/RPL35A/RPL19/RPS13/RPS17/RPL27/RPSA/RPS10/RPL13/RPL39/RPS15A/RPL3/RPL18/RPS29/RPS11/RPL27A/RPS8/UBA52/RPL24/RPL4/RPS6/RPL12/RPS5/RPL5/RPS16/RPS18/RPL18A/RPL11/RPS27/FAU/RPS2/RPS19/RPL13A/RPS3/RPL35/RPL14/RPLP1/RPS28/RPS9
GAD1	KEGG_PATHWAYS_IN_CANCER	301	-0.374339	-1.35456	0.00144654	0.0264717	0.0228401	2276	tags=29%, list=14%, signal=25%	RXRB/MMP9/SMAD4/GLI1/LAMA4/LAMA2/RASSF1/CTNNA3/ZBTB16/EGLN3/MAX/COL4A4/ITGAV/CTNNA1/SPI1/CDK2/MAPK3/RHOA/VEGFB/FOS/FGF2/FZD2/PIK3CD/TRAF1/BCL2/BIRC3/TPM3/EGLN2/FGF23/RALA/FZD8/APC2/STK4/FGF1/STAT5B/HHIP/CBLB/PIK3R2/ABL1/COL4A1/CSF3R/RAF1/RAD51/FGFR3/STAT3/PLCG2/CEBPA/CDK6/GLI3/TCF7L2/FGF17/PLD1/RALGDS/AKT1/GSK3B/CDK4/ITGB1/PLCG1/PDGFRA/FGF11/CDKN1A/LAMC1/STAT5A/TGFBR2/ETS1/FZD4/CSF2RA/GSTP1/STK36…
GFAP	KEGG_OXIDATIVE_PHOSPHORYLATION	89	-0.681717	-2.00621	7.61661e-08	1.39384e-05	1.0984e-05	3184	tags=64%, list=19%, signal=52%	ATP6V0D1/NDUFS2/COX7A1/NDUFA9/NDUFA10/NDUFS3/NDUFA7/NDUFB8/COX4I1/NDUFA3/CYC1/ATP6V0E2/NDUFV1/ATP6V0A1/NDUFC1/ATP6V0C/NDUFA6/NDUFA11/ATP6AP1/ATP6V1F/NDUFC2/COX10/COX17/COX11/NDUFB2/SDHA/COX7C/NDUFV2/NDUFS5/NDUFS4/UQCRQ/NDUFA1/COX6B1/SDHB/SDHD/UQCRHL/UQCRB/NDUFB3/ATP6V1C1/COX6C/COX7B/COX7A2L/COX5A/COX7A2/UQCRFS1/ATP6V1H/NDUFB5/PPA1/NDUFA4/NDUFB6/UQCRH/NDUFAB1/ATP6V1E1/UQCRC2/ATP6V1D/ATP6V1G2/ATP6V…
GFAP	KEGG_PARKINSONS_DISEASE	88	-0.658787	-1.93549	7.98577e-07	7.30698e-05	5.75816e-05	3158	tags=56%, list=19%, signal=45%	NDUFS2/COX7A1/NDUFA9/NDUFA10/NDUFS3/NDUFA7/NDUFB8/COX4I1/NDUFA3/CYC1/PARK7/NDUFV1/NDUFC1/NDUFA6/NDUFC2/LRRK2/NDUFB2/SDHA/COX7C/NDUFV2/NDUFS5/NDUFS4/UQCRQ/NDUFA1/COX6B1/SDHB/SDHD/UQCRHL/UQCRB/NDUFB3/COX6C/COX7B/UBB/SLC25A5/COX7A2L/CYCS/COX5A/COX7A2/UQCRFS1/NDUFB5/NDUFA4/NDUFB6/UQCRH/NDUFAB1/UQCRC2/VDAC1/SLC25A4/SNCA/UCHL1
GFAP	KEGG_CYTOKINE_CYTOKINE_RECEPTOR_INTERACTION	241	0.460804	1.62402	1.41589e-05	0.000863694	0.000680622	3628	tags=25%, list=22%, signal=20%	PDGFRB/TGFB3/TNFRSF1A/TNFRSF1B/PLEKHO2/CSF1R/INHBB/LTBR/IL4R/BMP7/TNFRSF10C/CCL2/EPOR/TGFBR2/TNFSF14/CSF2RA/LIF/CXCL16/CXCL10/TNFRSF6B/IFNAR1/CSF3R/IL10RB/CCL8/IL17RB/IL18R1/IL17RA/TNFSF12/PPBP/LIFR/IL10RA/IL1R1/TNFRSF10B/CXCL1/CNTFR/CCL5/IFNAR2/LEP/CTF1/IL10/VEGFB/TNFRSF25/ACVRL1/ACVR2B/IL11RA/AMH/CCL15/CXCL2/TNFRSF12A/FLT3LG/IL3RA/CLCF1/TNFSF15/TNFRSF10D/TNFRSF10A/CXCL9/LEPR/IL18/TNFRSF11B/PDGFB
GFAP	KEGG_AUTOIMMUNE_THYROID_DISEASE	48	0.680465	1.92832	5.50283e-05	0.00134575	0.0010605	2894	tags=29%, list=18%, signal=24%	HLA-E/HLA-DMA/HLA-A/HLA-DMB/HLA-B/HLA-F/HLA-DRB4/HLA-DRA/HLA-DOA/HLA-DPA1/IL10/HLA-DRB3/HLA-G/HLA-DRB5
GFAP	KEGG_CARDIAC_MUSCLE_CONTRACTION	68	-0.65797	-1.86947	3.25091e-05	0.00134575	0.0010605	1331	tags=32%, list=8%, signal=30%	COX7C/CACNB2/RYR2/UQCRQ/COX6B1/UQCRHL/UQCRB/COX6C/COX7B/COX7A2L/TPM1/ATP2A2/COX5A/SLC9A6/COX7A2/UQCRFS1/UQCRH/CACNG3/UQCRC2/ATP1A1/CACNA2D3/ATP1B1
GFAP	KEGG_ANTIGEN_PROCESSING_AND_PRESENTATION	82	0.587998	1.82828	5.88306e-05	0.00134575	0.0010605	3000	tags=34%, list=18%, signal=28%	HLA-E/HLA-DMA/HLA-A/HLA-DMB/TAP1/HLA-B/CD74/HSPA1A/HSPA2/HLA-F/CALR/HSPA6/HLA-DRB4/HLA-DRA/HLA-DOA/PSME2/CD4/PSME1/HLA-DPA1/HLA-DRB3/TAPBP/RFXANK/HLA-G/HSPA1B/HLA-DRB5/HSP90AA1/CTSB/HSPA5
GFAP	KEGG_ALZHEIMERS_DISEASE	133	-0.552412	-1.71318	4.96264e-05	0.00134575	0.0010605	2666	tags=43%, list=16%, signal=36%	COX4I1/PSEN2/NDUFA3/CYC1/CACNA1C/LPL/PPP3CC/NAE1/NDUFV1/NDUFC1/EIF2AK3/NDUFA6/MAPK1/PLCB1/NDUFC2/ADAM10/NDUFB2/GNAQ/SDHA/COX7C/NDUFV2/NDUFS5/NDUFS4/CDK5/UQCRQ/NDUFA1/COX6B1/SDHB/SDHD/UQCRHL/APP/UQCRB/NDUFB3/CALM2/CALM1/COX6C/COX7B/COX7A2L/CYCS/ATP2A2/COX5A/COX7A2/UQCRFS1/NDUFB5/CALM3/NDUFA4/GRIN2A/NDUFB6/UQCRH/NDUFAB1/UQCRC2/PPP3CA/CDK5R1/PPP3R1/PPP3CB/ITPR1/SNCA
GFAP	KEGG_HUNTINGTONS_DISEASE	142	-0.541948	-1.6962	4.01572e-05	0.00134575	0.0010605	3188	tags=44%, list=19%, signal=36%	IFT57/NDUFS2/COX7A1/POLR2K/NDUFA9/HDAC2/POLR2D/NDUFA10/NDUFS3/NDUFA7/DCTN4/NDUFB8/COX4I1/NDUFA3/CYC1/TAF4B/PPARGC1A/NDUFV1/NDUFC1/DCTN2/NDUFA6/PLCB1/NDUFC2/TBP/AP2S1/NDUFB2/DNAL4/GNAQ/SDHA/COX7C/CLTB/NDUFV2/NDUFS5/NDUFS4/UQCRQ/NDUFA1/COX6B1/SDHB/SDHD/UQCRHL/UQCRB/NDUFB3/COX6C/COX7B/SLC25A5/COX7A2L/CYCS/COX5A/CLTA/COX7A2/UQCRFS1/NDUFB5/NDUFA4/NDUFB6/UQCRH/NDUFAB1/POLR2B/CLTC/TBPL1/UQCRC2/VDAC1/SLC…
GFAP	KEGG_ALLOGRAFT_REJECTION	35	0.720839	1.92388	7.365e-05	0.00149755	0.00118012	2894	tags=40%, list=18%, signal=33%	HLA-E/HLA-DMA/HLA-A/HLA-DMB/HLA-B/HLA-F/HLA-DRB4/HLA-DRA/HLA-DOA/HLA-DPA1/IL10/HLA-DRB3/HLA-G/HLA-DRB5
GFAP	KEGG_NOTCH_SIGNALING_PATHWAY	45	0.671758	1.87185	8.46121e-05	0.0015484	0.00122019	3113	tags=47%, list=19%, signal=38%	HDAC1/NOTCH1/NOTCH4/PSENEN/MFNG/LFNG/APH1A/KAT2B/DTX3/JAG1/DTX1/HES1/NCSTN/KAT2A/ADAM17/NCOR2/RFNG/EP300/JAG2/RBPJ/DVL2
GFAP	KEGG_CELL_ADHESION_MOLECULES_CAMS	119	0.52499	1.71911	0.000145659	0.00242323	0.00190959	3227	tags=44%, list=20%, signal=35%	CLDN5/HLA-E/HLA-DMA/VCAN/CD99/ICAM2/HLA-A/HLA-DMB/HLA-B/ESAM/PECAM1/ITGB2/CDH4/CNTN2/CDH5/CLDN11/MAG/ITGB1/GLG1/ICAM3/HLA-F/ITGA8/SDC2/JAM3/CD22/ITGB8/VCAM1/HLA-DRB4/HLA-DRA/HLA-DOA/CLDN15/CD4/HLA-DPA1/JAM2/HLA-DRB3/SELPLG/CADM1/ITGAL/CADM3/CLDN20/HLA-G/MPZL1/HLA-DRB5/NRXN2/NCAM1/CD34/SELL/PTPRF/ICOSLG/CLDN23/ITGAV/SDC3
GFAP	KEGG_GRAFT_VERSUS_HOST_DISEASE	39	0.679193	1.84672	0.000204468	0.00311814	0.00245721	2894	tags=33%, list=18%, signal=28%	HLA-E/HLA-DMA/HLA-A/HLA-DMB/HLA-B/HLA-F/HLA-DRB4/HLA-DRA/HLA-DOA/HLA-DPA1/HLA-DRB3/HLA-G/HLA-DRB5
GFAP	KEGG_ASTHMA	29	0.71118	1.81722	0.000571477	0.00697202	0.0054942	2894	tags=34%, list=18%, signal=28%	HLA-DMA/HLA-DMB/FCER1G/HLA-DRB4/HLA-DRA/HLA-DOA/HLA-DPA1/IL10/HLA-DRB3/HLA-DRB5
GFAP	KEGG_INTESTINAL_IMMUNE_NETWORK_FOR_IGA_PRODUCTION	45	0.632895	1.76356	0.000566069	0.00697202	0.0054942	3122	tags=27%, list=19%, signal=22%	HLA-DMA/LTBR/HLA-DMB/HLA-DRB4/HLA-DRA/HLA-DOA/HLA-DPA1/IL10/HLA-DRB3/MAP3K14/HLA-DRB5/ICOSLG
GFAP	KEGG_OOCYTE_MEIOSIS	97	-0.549282	-1.63691	0.000568305	0.00697202	0.0054942	1815	tags=31%, list=11%, signal=28%	PRKACB/PPP3CC/ADCY9/BTRC/ANAPC7/MAPK1/CAMK2G/CCNB1/MAD2L1/PPP1CB/CUL1/CAMK2D/PTTG1/ANAPC10/SKP1/ANAPC13/CALM2/CALM1/YWHAZ/CALM3/YWHAB/PPP2CA/ADCY1/YWHAH/PPP3CA/MAP2K1/PPP3R1/PPP3CB/ITPR1/YWHAG
GFAP	KEGG_COMPLEMENT_AND_COAGULATION_CASCADES	64	0.565509	1.69187	0.00121729	0.0139228	0.0109717	4839	tags=53%, list=29%, signal=38%	C1QC/CFB/C5/A2M/CFI/KLKB1/C7/PLAT/SERPING1/CFH/TFPI/C1S/C1QA/F3/SERPINA1/CFD/PROS1/C5AR1/SERPINF2/F13A1/MASP1/CD59/SERPINA5/PLAU/C4A/C3/C3AR1/C2/C1R/SERPINE1/BDKRB2/C6/F5/SERPIND1
GFAP	KEGG_PATHWAYS_IN_CANCER	301	0.379881	1.36027	0.00154767	0.0166602	0.0131288	3512	tags=35%, list=21%, signal=28%	NFKBIA/PDGFRB/TGFB3/HDAC1/RXRA/LAMA5/FZD9/CCND1/FOS/PIAS4/CSF1R/ARAF/SMO/STAT5A/FZD7/LEF1/APC2/EPAS1/CDKN1A/SLC2A1/FGF17/CDK4/FOXO1/NFKB1/ETS1/TCF7L2/STAT3/GSTP1/FZD4/CEBPA/TGFBR2/STK36/FGF11/COL4A1/RALGDS/LAMC1/CSF2RA/AKT1/ITGB1/SPI1/GSK3B/FGFR3/FGF1/CBLB/PLD1/PLCG2/GLI3/HHIP/CSF3R/MAPK3/STAT5B/PLCG1/RAC2/STK4/TRAF1/RHOA/FGF23/EGLN2/MAP2K2/TPM3/ABL1/BCL2L1/CDK2/RAF1/MMP9/ZBTB16/FZD2/RAD51/RAC3/R…
GFAP	KEGG_LEUKOCYTE_TRANSENDOTHELIAL_MIGRATION	109	0.46601	1.49529	0.00222785	0.0226498	0.0178489	3679	tags=41%, list=22%, signal=32%	CLDN5/RAPGEF3/MSN/GNAI2/EZR/ACTN4/CD99/SIPA1/MYL12A/ESAM/PECAM1/ITGB2/ACTN1/CDH5/CLDN11/CYBA/ITGB1/PLCG2/JAM3/PXN/PLCG1/RAC2/VAV2/VCAM1/RHOA/CLDN15/MMP9/JAM2/CTNNA3/ITGAL/CLDN20/PIK3CD/CTNNA1/BCAR1/MYL9/PTPN11/CLDN23/VASP/PIK3R2/VCL/CLDN9/ICAM1/NCF4/RASSF5/MAPK11
GFAP	KEGG_VIRAL_MYOCARDITIS	68	0.539573	1.63064	0.00430548	0.0414686	0.0326787	2899	tags=44%, list=18%, signal=37%	HLA-E/HLA-DMA/CCND1/HLA-A/HLA-DMB/HLA-B/ITGB2/MYH9/FYN/CAV1/HLA-F/DAG1/RAC2/MYH14/SGCA/HLA-DRB4/EIF4G1/HLA-DRA/MYH11/HLA-DOA/EIF4G3/ABL1/RAC3/HLA-DPA1/HLA-DRB3/ITGAL/MYH3/HLA-G/HLA-DRB5/LAMA2
GFAP	KEGG_HEMATOPOIETIC_CELL_LINEAGE	82	0.491257	1.52748	0.00509124	0.0465849	0.0367106	4297	tags=39%, list=26%, signal=29%	CSF1R/CD44/IL4R/CD14/ITGA5/EPOR/CSF2RA/CSF3R/CD22/HLA-DRB4/HLA-DRA/FCGR1A/IL1R1/CD7/CD4/HLA-DRB3/IL11RA/HLA-DRB5/CD34/CD1E/FLT3LG/ITGA2/IL3RA/ITGA1/CD9/CD37/CD59/ITGA6/ANPEP/IL6/GP1BA/HLA-DRB1
SYP	KEGG_CARDIAC_MUSCLE_CONTRACTION	68	-0.692326	-1.97856	1.64205e-06	0.000109009	9.15462e-05	1782	tags=38%, list=11%, signal=34%	TPM4/UQCRHL/UQCRQ/CACNA1F/UQCRH/CACNB2/COX7A2/TPM1/SLC9A6/COX6C/COX6A1/CACNG2/COX7A2L/COX5A/COX6B1/RYR2/UQCRFS1/COX8A/UQCRC2/CACNA2D3/ATP1A3/ATP1B2/ATP2A2/ATP1A1/CACNG3/ATP1B1
SYP	KEGG_OXIDATIVE_PHOSPHORYLATION	89	-0.657365	-1.941	7.28505e-07	0.000109009	9.15462e-05	1872	tags=44%, list=11%, signal=39%	NDUFS8/NDUFS4/UQCRHL/UQCRQ/NDUFB5/UQCRH/NDUFS5/COX7A2/NDUFB6/NDUFA3/NDUFA1/COX6C/ATP6V1C1/COX6A1/COX7A2L/NDUFB3/NDUFA11/SDHB/COX5A/ATP6V1F/NDUFA4/ATP6V0B/NDUFAB1/SDHA/NDUFV2/COX6B1/ATP6V0C/PPA1/ATP6V1H/UQCRFS1/COX8A/UQCRC2/ATP6V1E1/ATP6V1D/NDUFB7/ATP6V0D1/ATP6V1B2/NDUFV1/ATP6V1G2
SYP	KEGG_PARKINSONS_DISEASE	88	-0.652886	-1.92554	2.38271e-06	0.000109009	9.15462e-05	1872	tags=40%, list=11%, signal=35%	NDUFS8/NDUFS4/UQCRHL/UQCRQ/NDUFB5/UQCRH/NDUFS5/COX7A2/NDUFB6/NDUFA3/NDUFA1/COX6C/COX6A1/UBB/COX7A2L/NDUFB3/SDHB/GPR37/COX5A/NDUFA4/NDUFAB1/SDHA/NDUFV2/COX6B1/SLC25A5/UQCRFS1/COX8A/UQCRC2/NDUFB7/SLC25A4/VDAC1/NDUFV1/SNCA/UBA1/UCHL1
SYP	KEGG_ALZHEIMERS_DISEASE	133	-0.588279	-1.83116	2.10733e-06	0.000109009	9.15462e-05	1872	tags=36%, list=11%, signal=32%	NDUFS8/NOS1/NDUFS4/UQCRHL/UQCRQ/CACNA1F/PLCB1/NDUFB5/UQCRH/IL1B/NDUFS5/COX7A2/NDUFB6/NDUFA3/NDUFA1/COX6C/COX6A1/COX7A2L/NDUFB3/CALM2/MAPT/SDHB/COX5A/NDUFA4/NDUFAB1/SDHA/NDUFV2/COX6B1/CALM1/GRIN2A/UQCRFS1/COX8A/GNAQ/APP/UQCRC2/CDK5/APOE/PPP3CA/NDUFB7/CALM3/GAPDH/ATP2A2/PPP3R1/PPP3CB/NDUFV1/CDK5R1/ITPR1/SNCA
SYP	KEGG_HUNTINGTONS_DISEASE	142	-0.548157	-1.71751	4.72224e-05	0.00172834	0.00145147	1963	tags=34%, list=12%, signal=30%	CLTC/NDUFS8/NDUFS4/DNAL4/UQCRHL/DCTN2/UQCRQ/TBP/PLCB1/NDUFB5/UQCRH/NDUFS5/POLR2I/COX7A2/NDUFB6/NDUFA3/NDUFA1/COX6C/COX6A1/POLR2A/COX7A2L/NDUFB3/EP300/SDHB/COX5A/NDUFA4/NDUFAB1/SDHA/NDUFV2/COX6B1/SLC25A5/UQCRFS1/COX8A/GNAQ/CLTA/UQCRC2/AP2S1/POLR2B/AP2A2/TBPL1/AP2A1/NDUFB7/CLTB/SLC25A4/VDAC1/AP2M1/NDUFV1/ITPR1
SYP	KEGG_SMALL_CELL_LUNG_CANCER	77	0.542173	1.73228	0.000395699	0.0120688	0.0101355	3254	tags=39%, list=20%, signal=31%	PIAS4/RXRA/NFKBIA/LAMA5/CCND1/LAMC1/NFKB1/PIK3R2/RXRB/CDK6/ITGB1/BIRC3/BCL2/LAMA4/PIK3CD/IKBKG/COL4A1/E2F3/COL4A4/CKS1B/MAX/APAF1/TRAF1/ITGAV/PIK3CA/CDK2/ITGA6/CHUK/IKBKB/LAMA2
SYP	KEGG_OOCYTE_MEIOSIS	97	-0.548373	-1.64113	0.000578645	0.0146548	0.0123072	1383	tags=23%, list=8%, signal=21%	PPP2R5D/ANAPC13/ANAPC5/CALM2/CAMK2G/PPP2R5B/PPP2CA/CAMK2B/CALM1/YWHAE/YWHAZ/YWHAB/PPP3CA/PPP2R1A/CALM3/YWHAH/PPP3R1/PPP3CB/ITPR1/ADCY1/MAP2K1/YWHAG
SYP	KEGG_CALCIUM_SIGNALING_PATHWAY	164	-0.487054	-1.55512	0.000640648	0.0146548	0.0123072	989	tags=20%, list=6%, signal=19%	CALM2/CACNA1A/ATP2B4/PDE1A/GRM1/RYR2/CAMK2G/SLC25A5/CAMK2B/CALM1/GRIN2A/ATP2B3/PTK2B/GNAQ/ATP2B2/CHRM3/PPP3CA/ATP2B1/CALM3/SLC25A4/ATP2A2/CCKBR/VDAC1/PPP3R1/PPP3CB/PRKCB/PRKCG/SLC8A2/CHRM1/ITPR1/PDE1B/ADCY1
SYP	KEGG_CYTOKINE_CYTOKINE_RECEPTOR_INTERACTION	241	0.390581	1.44048	0.00125674	0.0255537	0.0214601	3633	tags=22%, list=22%, signal=18%	BMP7/TNFRSF1B/CSF1R/PDGFRB/IL4R/TGFB3/CXCL16/TNFSF14/PLEKHO2/CSF2RA/LEP/INHBB/IFNAR1/PDGFRA/LIFR/TNFRSF1A/CSF3R/IL18R1/CXCL14/PDGFC/CCL5/IL1R1/IL10/IL17RB/IL18/IL20RA/ACVR1/TGFBR2/PPBP/TNFRSF10B/CXCL1/IL3RA/LTBR/EPOR/TNFSF15/IL10RB/TNFSF12/IL18RAP/ACVR2B/LEPR/TNFSF9/LTB/IL17RA/TNFRSF10D/TNFRSF10A/LTA/IFNAR2/EGF/TGFBR1/IL24/IL2RB/LIF/IL1R2/GHR
SYP	KEGG_HEDGEHOG_SIGNALING_PATHWAY	49	0.573377	1.68946	0.00149452	0.0273497	0.0229684	2402	tags=29%, list=15%, signal=24%	BMP7/STK36/BMP8B/CSNK1G2/SMO/PRKX/ZIC2/GSK3B/GAS1/GLI3/WNT3/BMP6/RAB23/HHIP
SYP	KEGG_VIBRIO_CHOLERAE_INFECTION	48	-0.617819	-1.67762	0.0021239	0.0353339	0.0296736	1471	tags=35%, list=9%, signal=32%	ARF1/GNAS/ACTG1/ATP6V1C1/SEC61A2/ATP6V1F/ATP6V0B/ATP6V0C/ATP6V1H/ATP6V1E1/ATP6V1D/ATP6V0D1/ATP6V1B2/PRKCB/PRKCG/ATP6V1G2/ACTB
SYP	KEGG_PATHWAYS_IN_CANCER	301	0.358499	1.3351	0.00270778	0.0412936	0.0346785	2530	tags=24%, list=15%, signal=21%	FZD9/PIAS4/CSF1R/RXRA/PDGFRB/HDAC1/STK36/NFKBIA/FOXO1/TGFB3/LAMA5/CCND1/LAMC1/NFKB1/CSF2RA/ARAF/PIK3R2/ETS1/GSTP1/SMO/LEF1/STAT5A/PDGFRA/FZD4/PLCG1/GSK3B/EGLN3/SLC2A1/RXRB/ABL1/CSF3R/RALBP1/RAD51/CDK6/CDKN1A/FGFR3/ITGB1/BIRC3/CBLB/BCL2/APPL1/PLCG2/VHL/RALA/FGF11/RAF1/LAMA4/PIK3CD/IKBKG/FGF2/COL4A1/E2F3/TGFBR2/ARNT/COL4A4/FZD2/PRKCA/CKS1B/GLI3/RALGDS/WNT3/MAX/APC/EPAS1/NRAS/TRAF1/CASP3/JUN/EGLN2/H…
UQCRC2	KEGG_OXIDATIVE_PHOSPHORYLATION	89	0.695046	2.06298	1.36257e-08	2.49351e-06	2.16578e-06	2433	tags=53%, list=15%, signal=45%	UQCRC2/ATP6V1G2/ATP6V1B2/ATP6V1D/NDUFAB1/UQCRFS1/NDUFA4/PPA1/NDUFB5/UQCRH/ATP6V1E1/NDUFB6/ATP6V1H/NDUFB3/COX7A2/SDHD/COX5A/COX6B1/COX6C/COX7B/NDUFS4/COX7A2L/NDUFV1/SDHB/SDHA/UQCRHL/NDUFA1/ATP6V1C1/UQCRQ/NDUFV2/NDUFS5/UQCRB/NDUFA11/COX7C/NDUFB2/ATP6V0C/NDUFC1/NDUFA6/ATP6V0D1/COX11/COX8A/NDUFA3/COX17/ATP6V1F/COX10/NDUFA10/COX6A1
UQCRC2	KEGG_PARKINSONS_DISEASE	88	0.692678	2.04734	2.82001e-08	2.58031e-06	2.24117e-06	1461	tags=41%, list=9%, signal=37%	UCHL1/SNCA/UQCRC2/VDAC1/SLC25A4/NDUFAB1/UQCRFS1/NDUFA4/SLC25A5/NDUFB5/UQCRH/NDUFB6/NDUFB3/COX7A2/UBB/SDHD/COX5A/COX6B1/COX6C/COX7B/NDUFS4/COX7A2L/NDUFV1/SDHB/SDHA/UQCRHL/NDUFA1/UQCRQ/CYCS/NDUFV2/NDUFS5/UQCRB/UBA1/COX7C/NDUFB2/NDUFC1
UQCRC2	KEGG_ALZHEIMERS_DISEASE	133	0.587386	1.81481	2.52843e-06	0.000154234	0.000133962	2066	tags=38%, list=12%, signal=33%	SNCA/ITPR1/UQCRC2/CDK5R1/PPP3R1/PPP3CB/PPP3CA/NDUFAB1/UQCRFS1/NDUFA4/ATP2A2/GRIN2A/NDUFB5/UQCRH/CALM3/NDUFB6/NDUFB3/COX7A2/SDHD/CALM1/COX5A/CALM2/APP/COX6B1/COX6C/COX7B/NDUFS4/COX7A2L/NDUFV1/SDHB/SDHA/GNAQ/UQCRHL/NDUFA1/UQCRQ/CYCS/NDUFV2/NDUFS5/CDK5/UQCRB/COX7C/NDUFB2/NDUFC1/NDUFA6/GAPDH/PLCB1/NAE1/ADAM10/COX8A/NDUFA3
UQCRC2	KEGG_HUNTINGTONS_DISEASE	142	0.569807	1.77482	6.95161e-06	0.000318036	0.000276235	2066	tags=33%, list=12%, signal=29%	ITPR1/UQCRC2/VDAC1/SLC25A4/POLR2B/CLTC/NDUFAB1/UQCRFS1/NDUFA4/SLC25A5/NDUFB5/TBPL1/UQCRH/NDUFB6/NDUFB3/CLTA/COX7A2/SDHD/COX5A/COX6B1/COX6C/COX7B/NDUFS4/COX7A2L/NDUFV1/SDHB/SDHA/GNAQ/UQCRHL/NDUFA1/UQCRQ/CLTB/CYCS/NDUFV2/NDUFS5/UQCRB/TBP/AP2S1/COX7C/NDUFB2/NDUFC1/NDUFA6/AP2A1/PLCB1/COX8A/DCTN2/NDUFA3
UQCRC2	KEGG_CARDIAC_MUSCLE_CONTRACTION	68	0.659543	1.88279	3.10842e-05	0.00113446	0.000985352	1412	tags=31%, list=9%, signal=28%	ATP1B1/UQCRC2/ATP1A1/CACNA2D3/UQCRFS1/ATP2A2/UQCRH/CACNG3/COX7A2/COX5A/COX6B1/COX6C/COX7B/SLC9A6/COX7A2L/UQCRHL/TPM1/UQCRQ/UQCRB/CACNB2/COX7C
UQCRC2	KEGG_CYTOKINE_CYTOKINE_RECEPTOR_INTERACTION	241	-0.442346	-1.54722	3.71954e-05	0.00113446	0.000985352	3771	tags=25%, list=23%, signal=20%	IL2RB/IL20RA/IL21R/FLT3LG/CXCL9/CXCL2/LTA/CTF1/IL18RAP/IL1R1/ACVRL1/VEGFB/IL11RA/TNFRSF10A/CCL15/CNTFR/TNFRSF6B/PDGFRA/TNFRSF10D/IL10RA/CCL8/IL17RA/TNFSF15/CXCL14/IL3RA/IL18/PPBP/AMH/TNFRSF25/IFNAR2/TGFBR2/CXCL1/TNFRSF10B/ACVR2B/CCL5/CSF3R/IL10RB/IL18R1/IL10/CCL2/CXCL10/TNFSF12/LIF/EPOR/IL17RB/TNFRSF10C/LEP/CXCL16/IFNAR1/LTBR/CSF2RA/TNFSF14/INHBB/CSF1R/PLEKHO2/BMP7/TNFRSF1A/IL4R/TNFRSF1B/TGFB3/PD…
UQCRC2	KEGG_NOTCH_SIGNALING_PATHWAY	45	-0.665964	-1.87028	0.000156833	0.00410007	0.00356118	3617	tags=51%, list=22%, signal=40%	SNW1/HES5/CREBBP/DLL4/NCOR2/RFNG/DVL2/HES1/RBPJ/JAG2/KAT2B/APH1A/NCSTN/PSENEN/ADAM17/DTX1/LFNG/JAG1/MFNG/KAT2A/NOTCH4/HDAC1/NOTCH1
UQCRC2	KEGG_HEDGEHOG_SIGNALING_PATHWAY	49	-0.60641	-1.74254	0.00113478	0.0230738	0.0200411	1749	tags=24%, list=11%, signal=22%	WNT3/CSNK1E/GLI3/HHIP/PRKX/ZIC2/SMO/CSNK1G2/GSK3B/BMP8B/STK36/BMP7
UQCRC2	KEGG_OOCYTE_MEIOSIS	97	0.539243	1.61258	0.0010696	0.0230738	0.0200411	2735	tags=33%, list=17%, signal=28%	YWHAG/ITPR1/MAP2K1/PPP3R1/PPP3CB/PPP3CA/ADCY1/YWHAH/YWHAB/PPP2CA/CALM3/YWHAZ/CALM1/ANAPC13/CALM2/ANAPC10/CAMK2G/PPP1CB/SKP1/MAD2L1/ANAPC7/PPP2CB/CAMK2D/CUL1/MAPK1/CCNB1/PTTG1/SLK/PRKACB/PPP2R5D/YWHAE/SMC3
UQCRC2	KEGG_PATHWAYS_IN_CANCER	301	-0.375814	-1.36791	0.00173662	0.0317801	0.0276031	3282	tags=32%, list=20%, signal=26%	DAPK3/COL4A4/SMAD3/RARA/VEGFB/RAC2/BRAF/RAC3/WNT5B/FZD8/PDGFRA/DVL2/SPI1/MMP9/FGF18/HRAS/GLI1/FGF1/JUN/RALBP1/CASP3/RASSF1/STAT3/FGF23/CTNNA3/VHL/CDK2/PLCG2/ARNT/MAX/TGFBR2/STAT5B/FZD2/APC2/RXRB/BCL2/MAPK3/TRAF1/RALA/ZBTB16/CSF3R/CEBPA/COL4A1/BIRC3/WNT3/GLI3/PLD1/TCF7L2/FGFR3/ABL1/PIK3CD/TPM3/EPAS1/RAD51/CDK6/RAF1/FOS/HHIP/ITGB1/EGLN2/CBLB/STK4/FGF17/CDK4/AKT1/PLCG1/FGF11/LAMC1/SLC2A1/GSTP1/RALGD…
UQCRC2	KEGG_TAURINE_AND_HYPOTAURINE_METABOLISM	10	0.86839	1.68848	0.00285558	0.0475065	0.0412625	781	tags=50%, list=5%, signal=48%	GAD2/CDO1/CSAD/GAD1/ADO
