# Supplementary material for: Identification of a Four-Gene Signature Based on Metal Metabolism for Alzheimer’s Disease Diagnosis
Source: Genes (Basel). 2025 Oct 29;16(11):1287. doi: 10.3390/genes16111287 (PMC12652854; doi:10.3390/genes16111287)
Supplement: Supplementary file 1 [file genes-16-01287-s001.zip › Table S7 miRNAs from miRDB database targeting the four genes.xlsx]

## Sheet: Sheet1
Table S7 miRNAs from miRDB database targeting the four genes
Gene Symbol	Gene Description	miRNA Name	Target Score
GAD1	glutamate decarboxylase 1	hsa-miR-5011-5p	99
GAD1	glutamate decarboxylase 1	hsa-miR-5006-3p	98
GAD1	glutamate decarboxylase 1	hsa-miR-4755-5p	98
GAD1	glutamate decarboxylase 1	hsa-miR-4284	96
GAD1	glutamate decarboxylase 1	hsa-miR-323a-3p	96
GAD1	glutamate decarboxylase 1	hsa-miR-216b-5p	95
GAD1	glutamate decarboxylase 1	hsa-miR-4719	94
GAD1	glutamate decarboxylase 1	hsa-miR-24-3p	92
GAD1	glutamate decarboxylase 1	hsa-miR-410-3p	92
GAD1	glutamate decarboxylase 1	hsa-miR-520f-5p	92
GAD1	glutamate decarboxylase 1	hsa-miR-4446-5p	91
GAD1	glutamate decarboxylase 1	hsa-miR-1324	91
GAD1	glutamate decarboxylase 1	hsa-miR-520e-5p	90
GAD1	glutamate decarboxylase 1	hsa-miR-587	90
GAD1	glutamate decarboxylase 1	hsa-miR-6809-3p	89
GAD1	glutamate decarboxylase 1	hsa-miR-10527-5p	89
GAD1	glutamate decarboxylase 1	hsa-miR-4753-3p	88
GAD1	glutamate decarboxylase 1	hsa-miR-600	87
GAD1	glutamate decarboxylase 1	hsa-miR-5571-5p	85
GAD1	glutamate decarboxylase 1	hsa-miR-642a-5p	84
GAD1	glutamate decarboxylase 1	hsa-miR-4650-3p	83
GAD1	glutamate decarboxylase 1	hsa-miR-5692a	83
GAD1	glutamate decarboxylase 1	hsa-miR-302d-5p	82
GAD1	glutamate decarboxylase 1	hsa-miR-302b-5p	82
GAD1	glutamate decarboxylase 1	hsa-miR-3074-5p	81
GAD1	glutamate decarboxylase 1	hsa-miR-4666a-5p	80
GAD1	glutamate decarboxylase 1	hsa-miR-3976	80
GAD1	glutamate decarboxylase 1	hsa-miR-425-5p	79
GAD1	glutamate decarboxylase 1	hsa-miR-627-3p	79
GAD1	glutamate decarboxylase 1	hsa-miR-891b	79
GAD1	glutamate decarboxylase 1	hsa-miR-3924	77
GAD1	glutamate decarboxylase 1	hsa-miR-302c-5p	76
GAD1	glutamate decarboxylase 1	hsa-miR-4423-5p	75
GAD1	glutamate decarboxylase 1	hsa-miR-329-5p	75
GAD1	glutamate decarboxylase 1	hsa-miR-146a-3p	75
GAD1	glutamate decarboxylase 1	hsa-miR-708-3p	75
GAD1	glutamate decarboxylase 1	hsa-miR-8057	74
GAD1	glutamate decarboxylase 1	hsa-miR-190a-3p	74
GAD1	glutamate decarboxylase 1	hsa-let-7c-3p	73
GAD1	glutamate decarboxylase 1	hsa-miR-12129	72
GAD1	glutamate decarboxylase 1	hsa-miR-10393-5p	71
GAD1	glutamate decarboxylase 1	hsa-miR-7856-5p	70
GAD1	glutamate decarboxylase 1	hsa-miR-4261	70
GAD1	glutamate decarboxylase 1	hsa-miR-6508-5p	69
GAD1	glutamate decarboxylase 1	hsa-miR-6735-3p	69
GAD1	glutamate decarboxylase 1	hsa-miR-6856-3p	69
GAD1	glutamate decarboxylase 1	hsa-miR-4531	69
GAD1	glutamate decarboxylase 1	hsa-miR-8067	69
GAD1	glutamate decarboxylase 1	hsa-miR-5088-3p	67
GAD1	glutamate decarboxylase 1	hsa-miR-6892-5p	66
GAD1	glutamate decarboxylase 1	hsa-miR-4266	65
GAD1	glutamate decarboxylase 1	hsa-miR-876-5p	64
GAD1	glutamate decarboxylase 1	hsa-miR-215-5p	64
GAD1	glutamate decarboxylase 1	hsa-miR-3167	64
GAD1	glutamate decarboxylase 1	hsa-miR-192-5p	64
GAD1	glutamate decarboxylase 1	hsa-miR-6739-3p	64
GAD1	glutamate decarboxylase 1	hsa-miR-9-5p	63
GAD1	glutamate decarboxylase 1	hsa-miR-331-3p	63
GAD1	glutamate decarboxylase 1	hsa-miR-449c-3p	63
GAD1	glutamate decarboxylase 1	hsa-miR-186-5p	63
GAD1	glutamate decarboxylase 1	hsa-miR-4254	62
GAD1	glutamate decarboxylase 1	hsa-miR-3613-3p	62
GAD1	glutamate decarboxylase 1	hsa-miR-7152-5p	62
GAD1	glutamate decarboxylase 1	hsa-miR-4427	62
GAD1	glutamate decarboxylase 1	hsa-miR-744-3p	61
GAD1	glutamate decarboxylase 1	hsa-miR-3675-3p	61
GAD1	glutamate decarboxylase 1	hsa-miR-6826-3p	60
GAD1	glutamate decarboxylase 1	hsa-miR-676-5p	59
GAD1	glutamate decarboxylase 1	hsa-miR-4464	59
GAD1	glutamate decarboxylase 1	hsa-miR-6728-3p	59
GAD1	glutamate decarboxylase 1	hsa-miR-4528	59
GAD1	glutamate decarboxylase 1	hsa-miR-493-3p	59
GAD1	glutamate decarboxylase 1	hsa-miR-147b-5p	59
GAD1	glutamate decarboxylase 1	hsa-miR-12127	58
GAD1	glutamate decarboxylase 1	hsa-miR-4516	58
GAD1	glutamate decarboxylase 1	hsa-miR-4748	58
GAD1	glutamate decarboxylase 1	hsa-miR-493-5p	57
GAD1	glutamate decarboxylase 1	hsa-miR-143-5p	57
GAD1	glutamate decarboxylase 1	hsa-miR-1304-3p	56
GAD1	glutamate decarboxylase 1	hsa-miR-6758-5p	55
GAD1	glutamate decarboxylase 1	hsa-miR-3667-5p	54
GAD1	glutamate decarboxylase 1	hsa-miR-5703	54
GAD1	glutamate decarboxylase 1	hsa-miR-1283	54
GAD1	glutamate decarboxylase 1	hsa-miR-4434	54
GAD1	glutamate decarboxylase 1	hsa-miR-548ah-5p	52
GAD1	glutamate decarboxylase 1	hsa-miR-93-3p	52
GAD1	glutamate decarboxylase 1	hsa-miR-3609	52
GAD1	glutamate decarboxylase 1	hsa-miR-4308	51
GAD1	glutamate decarboxylase 1	hsa-miR-381-3p	51
GAD1	glutamate decarboxylase 1	hsa-miR-6856-5p	51
GAD1	glutamate decarboxylase 1	hsa-miR-300	51
GAD1	glutamate decarboxylase 1	hsa-miR-545-3p	50
GFAP	glial fibrillary acidic protein	hsa-miR-4651	98
GFAP	glial fibrillary acidic protein	hsa-miR-608	98
GFAP	glial fibrillary acidic protein	hsa-miR-1343-3p	94
GFAP	glial fibrillary acidic protein	hsa-miR-6783-3p	93
GFAP	glial fibrillary acidic protein	hsa-miR-587	90
GFAP	glial fibrillary acidic protein	hsa-miR-939-3p	89
GFAP	glial fibrillary acidic protein	hsa-miR-6838-5p	88
GFAP	glial fibrillary acidic protein	hsa-miR-6780a-5p	87
GFAP	glial fibrillary acidic protein	hsa-miR-15b-5p	86
GFAP	glial fibrillary acidic protein	hsa-miR-16-5p	86
GFAP	glial fibrillary acidic protein	hsa-miR-4700-5p	86
GFAP	glial fibrillary acidic protein	hsa-miR-6867-5p	86
GFAP	glial fibrillary acidic protein	hsa-miR-15a-5p	86
GFAP	glial fibrillary acidic protein	hsa-miR-195-5p	86
GFAP	glial fibrillary acidic protein	hsa-miR-7155-5p	85
GFAP	glial fibrillary acidic protein	hsa-miR-5187-5p	85
GFAP	glial fibrillary acidic protein	hsa-miR-302c-5p	85
GFAP	glial fibrillary acidic protein	hsa-miR-4530	84
GFAP	glial fibrillary acidic protein	hsa-miR-6812-5p	84
GFAP	glial fibrillary acidic protein	hsa-miR-30b-3p	84
GFAP	glial fibrillary acidic protein	hsa-miR-3689b-3p	84
GFAP	glial fibrillary acidic protein	hsa-miR-4667-5p	84
GFAP	glial fibrillary acidic protein	hsa-miR-497-5p	84
GFAP	glial fibrillary acidic protein	hsa-miR-6779-5p	84
GFAP	glial fibrillary acidic protein	hsa-miR-6798-5p	84
GFAP	glial fibrillary acidic protein	hsa-miR-1273h-5p	84
GFAP	glial fibrillary acidic protein	hsa-miR-3689a-3p	84
GFAP	glial fibrillary acidic protein	hsa-miR-8089	84
GFAP	glial fibrillary acidic protein	hsa-miR-3689c	84
GFAP	glial fibrillary acidic protein	hsa-miR-424-5p	84
GFAP	glial fibrillary acidic protein	hsa-miR-6515-5p	83
GFAP	glial fibrillary acidic protein	hsa-miR-4316	83
GFAP	glial fibrillary acidic protein	hsa-miR-6887-3p	82
GFAP	glial fibrillary acidic protein	hsa-miR-5193	82
GFAP	glial fibrillary acidic protein	hsa-miR-6797-5p	82
GFAP	glial fibrillary acidic protein	hsa-miR-1249-5p	82
GFAP	glial fibrillary acidic protein	hsa-miR-7976	82
GFAP	glial fibrillary acidic protein	hsa-miR-6852-5p	81
GFAP	glial fibrillary acidic protein	hsa-miR-6742-3p	81
GFAP	glial fibrillary acidic protein	hsa-miR-4664-5p	80
GFAP	glial fibrillary acidic protein	hsa-miR-3188	80
GFAP	glial fibrillary acidic protein	hsa-miR-6819-5p	80
GFAP	glial fibrillary acidic protein	hsa-miR-4731-5p	80
GFAP	glial fibrillary acidic protein	hsa-miR-6737-5p	80
GFAP	glial fibrillary acidic protein	hsa-miR-3143	79
GFAP	glial fibrillary acidic protein	hsa-miR-6845-3p	76
GFAP	glial fibrillary acidic protein	hsa-miR-1343-5p	75
GFAP	glial fibrillary acidic protein	hsa-miR-3128	75
GFAP	glial fibrillary acidic protein	hsa-miR-939-5p	75
GFAP	glial fibrillary acidic protein	hsa-miR-342-5p	74
GFAP	glial fibrillary acidic protein	hsa-miR-7849-3p	74
GFAP	glial fibrillary acidic protein	hsa-miR-6747-5p	74
GFAP	glial fibrillary acidic protein	hsa-miR-4499	73
GFAP	glial fibrillary acidic protein	hsa-miR-548h-3p	72
GFAP	glial fibrillary acidic protein	hsa-miR-548ac	72
GFAP	glial fibrillary acidic protein	hsa-miR-548d-3p	72
GFAP	glial fibrillary acidic protein	hsa-miR-548bb-3p	72
GFAP	glial fibrillary acidic protein	hsa-miR-548z	72
GFAP	glial fibrillary acidic protein	hsa-miR-196a-1-3p	71
GFAP	glial fibrillary acidic protein	hsa-miR-661	70
GFAP	glial fibrillary acidic protein	hsa-miR-511-5p	70
GFAP	glial fibrillary acidic protein	hsa-miR-6792-3p	67
GFAP	glial fibrillary acidic protein	hsa-miR-4691-5p	67
GFAP	glial fibrillary acidic protein	hsa-miR-6741-5p	67
GFAP	glial fibrillary acidic protein	hsa-miR-7106-5p	67
GFAP	glial fibrillary acidic protein	hsa-miR-4328	67
GFAP	glial fibrillary acidic protein	hsa-miR-4313	66
GFAP	glial fibrillary acidic protein	hsa-miR-3934-3p	66
GFAP	glial fibrillary acidic protein	hsa-miR-6808-3p	66
GFAP	glial fibrillary acidic protein	hsa-miR-7977	66
GFAP	glial fibrillary acidic protein	hsa-miR-1260a	65
GFAP	glial fibrillary acidic protein	hsa-miR-4441	65
GFAP	glial fibrillary acidic protein	hsa-miR-1260b	65
GFAP	glial fibrillary acidic protein	hsa-miR-4518	65
GFAP	glial fibrillary acidic protein	hsa-miR-6749-3p	65
GFAP	glial fibrillary acidic protein	hsa-miR-1266-5p	64
GFAP	glial fibrillary acidic protein	hsa-miR-5010-3p	64
GFAP	glial fibrillary acidic protein	hsa-miR-767-3p	64
GFAP	glial fibrillary acidic protein	hsa-miR-3150a-3p	63
GFAP	glial fibrillary acidic protein	hsa-miR-6763-5p	63
GFAP	glial fibrillary acidic protein	hsa-miR-7845-5p	63
GFAP	glial fibrillary acidic protein	hsa-miR-4329	62
GFAP	glial fibrillary acidic protein	hsa-miR-4749-3p	62
GFAP	glial fibrillary acidic protein	hsa-miR-3194-3p	62
GFAP	glial fibrillary acidic protein	hsa-miR-1178-5p	62
GFAP	glial fibrillary acidic protein	hsa-miR-1913	62
GFAP	glial fibrillary acidic protein	hsa-miR-637	61
GFAP	glial fibrillary acidic protein	hsa-miR-4264	60
GFAP	glial fibrillary acidic protein	hsa-miR-7150	60
GFAP	glial fibrillary acidic protein	hsa-miR-5002-3p	60
GFAP	glial fibrillary acidic protein	hsa-miR-3187-5p	59
GFAP	glial fibrillary acidic protein	hsa-miR-6756-5p	58
GFAP	glial fibrillary acidic protein	hsa-miR-6766-5p	58
GFAP	glial fibrillary acidic protein	hsa-miR-874-3p	58
GFAP	glial fibrillary acidic protein	hsa-miR-1285-3p	57
GFAP	glial fibrillary acidic protein	hsa-miR-544b	57
GFAP	glial fibrillary acidic protein	hsa-miR-4779	57
GFAP	glial fibrillary acidic protein	hsa-miR-5189-5p	57
GFAP	glial fibrillary acidic protein	hsa-miR-4534	56
GFAP	glial fibrillary acidic protein	hsa-miR-4492	56
GFAP	glial fibrillary acidic protein	hsa-miR-7110-5p	56
GFAP	glial fibrillary acidic protein	hsa-miR-6784-3p	56
GFAP	glial fibrillary acidic protein	hsa-miR-6842-5p	56
GFAP	glial fibrillary acidic protein	hsa-miR-4736	56
GFAP	glial fibrillary acidic protein	hsa-miR-339-5p	55
GFAP	glial fibrillary acidic protein	hsa-miR-1224-3p	55
GFAP	glial fibrillary acidic protein	hsa-miR-6071	55
GFAP	glial fibrillary acidic protein	hsa-miR-151a-3p	55
GFAP	glial fibrillary acidic protein	hsa-miR-4463	55
GFAP	glial fibrillary acidic protein	hsa-miR-1207-5p	55
GFAP	glial fibrillary acidic protein	hsa-miR-1207-3p	54
GFAP	glial fibrillary acidic protein	hsa-miR-4728-5p	54
GFAP	glial fibrillary acidic protein	hsa-miR-578	54
GFAP	glial fibrillary acidic protein	hsa-miR-6892-3p	54
GFAP	glial fibrillary acidic protein	hsa-miR-548t-3p	53
GFAP	glial fibrillary acidic protein	hsa-miR-6761-5p	53
GFAP	glial fibrillary acidic protein	hsa-miR-6510-5p	53
GFAP	glial fibrillary acidic protein	hsa-miR-548aa	53
GFAP	glial fibrillary acidic protein	hsa-miR-4524a-3p	53
GFAP	glial fibrillary acidic protein	hsa-miR-548ap-3p	53
GFAP	glial fibrillary acidic protein	hsa-miR-6750-5p	53
GFAP	glial fibrillary acidic protein	hsa-miR-6745	53
GFAP	glial fibrillary acidic protein	hsa-miR-6822-5p	53
GFAP	glial fibrillary acidic protein	hsa-miR-512-3p	52
GFAP	glial fibrillary acidic protein	hsa-miR-4290	52
GFAP	glial fibrillary acidic protein	hsa-miR-3714	52
GFAP	glial fibrillary acidic protein	hsa-miR-5582-3p	52
GFAP	glial fibrillary acidic protein	hsa-miR-6769b-5p	52
GFAP	glial fibrillary acidic protein	hsa-miR-3126-5p	51
GFAP	glial fibrillary acidic protein	hsa-miR-6769a-5p	51
GFAP	glial fibrillary acidic protein	hsa-miR-6875-5p	51
GFAP	glial fibrillary acidic protein	hsa-miR-6780a-3p	50
SYP	synaptophysin	hsa-miR-5011-5p	100
SYP	synaptophysin	hsa-miR-190a-3p	100
SYP	synaptophysin	hsa-miR-7847-3p	97
SYP	synaptophysin	hsa-miR-1277-5p	94
SYP	synaptophysin	hsa-miR-6797-5p	94
SYP	synaptophysin	hsa-miR-1249-5p	94
SYP	synaptophysin	hsa-miR-6780a-5p	94
SYP	synaptophysin	hsa-miR-5692c	93
SYP	synaptophysin	hsa-miR-5692b	93
SYP	synaptophysin	hsa-miR-30b-3p	92
SYP	synaptophysin	hsa-miR-3689b-3p	92
SYP	synaptophysin	hsa-miR-6779-5p	92
SYP	synaptophysin	hsa-miR-1273h-5p	92
SYP	synaptophysin	hsa-miR-3689a-3p	92
SYP	synaptophysin	hsa-miR-3689c	92
SYP	synaptophysin	hsa-miR-1324	91
SYP	synaptophysin	hsa-miR-3184-5p	91
SYP	synaptophysin	hsa-miR-5194	91
SYP	synaptophysin	hsa-miR-6825-5p	91
SYP	synaptophysin	hsa-miR-423-5p	90
SYP	synaptophysin	hsa-miR-8085	89
SYP	synaptophysin	hsa-miR-6731-5p	89
SYP	synaptophysin	hsa-miR-6734-5p	88
SYP	synaptophysin	hsa-miR-6515-5p	88
SYP	synaptophysin	hsa-miR-1914-3p	87
SYP	synaptophysin	hsa-miR-3145-3p	87
SYP	synaptophysin	hsa-miR-6738-5p	87
SYP	synaptophysin	hsa-miR-6780b-5p	86
SYP	synaptophysin	hsa-miR-4725-3p	86
SYP	synaptophysin	hsa-miR-3121-3p	85
SYP	synaptophysin	hsa-miR-4271	84
SYP	synaptophysin	hsa-miR-30c-2-3p	83
SYP	synaptophysin	hsa-miR-769-5p	83
SYP	synaptophysin	hsa-miR-6788-5p	83
SYP	synaptophysin	hsa-miR-30c-1-3p	83
SYP	synaptophysin	hsa-miR-887-5p	82
SYP	synaptophysin	hsa-miR-6785-5p	81
SYP	synaptophysin	hsa-miR-4728-5p	81
SYP	synaptophysin	hsa-miR-6782-5p	81
SYP	synaptophysin	hsa-miR-6883-5p	80
SYP	synaptophysin	hsa-miR-149-3p	80
SYP	synaptophysin	hsa-miR-5196-5p	79
SYP	synaptophysin	hsa-miR-6769b-3p	77
SYP	synaptophysin	hsa-miR-6867-5p	77
SYP	synaptophysin	hsa-miR-4651	76
SYP	synaptophysin	hsa-miR-608	76
SYP	synaptophysin	hsa-miR-196a-3p	76
SYP	synaptophysin	hsa-miR-4747-5p	75
SYP	synaptophysin	hsa-miR-4644	74
SYP	synaptophysin	hsa-miR-6083	74
SYP	synaptophysin	hsa-miR-3150a-3p	74
SYP	synaptophysin	hsa-miR-6763-5p	74
SYP	synaptophysin	hsa-miR-3202	73
SYP	synaptophysin	hsa-miR-450a-1-3p	72
SYP	synaptophysin	hsa-miR-6880-5p	72
SYP	synaptophysin	hsa-miR-3183	71
SYP	synaptophysin	hsa-miR-24-3p	71
SYP	synaptophysin	hsa-miR-4723-3p	71
SYP	synaptophysin	hsa-miR-150-5p	70
SYP	synaptophysin	hsa-miR-7106-5p	70
SYP	synaptophysin	hsa-miR-4485-3p	70
SYP	synaptophysin	hsa-miR-3120-3p	68
SYP	synaptophysin	hsa-miR-139-3p	68
SYP	synaptophysin	hsa-miR-6813-5p	68
SYP	synaptophysin	hsa-miR-6762-5p	68
SYP	synaptophysin	hsa-miR-6085	68
SYP	synaptophysin	hsa-miR-6756-3p	68
SYP	synaptophysin	hsa-miR-6845-5p	68
SYP	synaptophysin	hsa-miR-3135b	68
SYP	synaptophysin	hsa-miR-4306	68
SYP	synaptophysin	hsa-miR-876-3p	67
SYP	synaptophysin	hsa-miR-1976	65
SYP	synaptophysin	hsa-miR-12115	64
SYP	synaptophysin	hsa-miR-6740-5p	63
SYP	synaptophysin	hsa-miR-5197-5p	63
SYP	synaptophysin	hsa-miR-6849-5p	62
SYP	synaptophysin	hsa-miR-185-5p	61
SYP	synaptophysin	hsa-miR-6852-3p	60
SYP	synaptophysin	hsa-miR-7111-3p	59
SYP	synaptophysin	hsa-miR-571	59
SYP	synaptophysin	hsa-miR-3189-3p	58
SYP	synaptophysin	hsa-miR-577	58
SYP	synaptophysin	hsa-miR-6732-3p	57
SYP	synaptophysin	hsa-miR-3681-5p	57
SYP	synaptophysin	hsa-miR-6513-5p	55
SYP	synaptophysin	hsa-miR-3913-5p	55
SYP	synaptophysin	hsa-miR-6815-5p	55
SYP	synaptophysin	hsa-miR-6756-5p	55
SYP	synaptophysin	hsa-miR-3127-3p	55
SYP	synaptophysin	hsa-miR-6766-5p	55
SYP	synaptophysin	hsa-miR-6776-3p	55
SYP	synaptophysin	hsa-miR-6865-5p	55
SYP	synaptophysin	hsa-miR-3130-3p	54
SYP	synaptophysin	hsa-miR-22-5p	54
SYP	synaptophysin	hsa-miR-6856-5p	54
SYP	synaptophysin	hsa-miR-6758-5p	54
SYP	synaptophysin	hsa-miR-410-3p	53
SYP	synaptophysin	hsa-miR-765	53
SYP	synaptophysin	hsa-miR-5193	53
SYP	synaptophysin	hsa-miR-4437	53
SYP	synaptophysin	hsa-miR-766-5p	53
SYP	synaptophysin	hsa-miR-3175	53
SYP	synaptophysin	hsa-miR-3153	52
SYP	synaptophysin	hsa-miR-11181-3p	51
SYP	synaptophysin	hsa-miR-6133	51
SYP	synaptophysin	hsa-miR-6130	51
SYP	synaptophysin	hsa-miR-6127	51
SYP	synaptophysin	hsa-miR-4510	51
SYP	synaptophysin	hsa-miR-6129	51
SYP	synaptophysin	hsa-miR-1287-5p	50
SYP	synaptophysin	hsa-miR-5681a	50
SYP	synaptophysin	hsa-miR-3140-5p	50
UQCRC2	ubiquinol-cytochrome c reductase core protein 2	hsa-miR-4307	98
UQCRC2	ubiquinol-cytochrome c reductase core protein 2	hsa-miR-590-3p	97
UQCRC2	ubiquinol-cytochrome c reductase core protein 2	hsa-miR-4775	96
UQCRC2	ubiquinol-cytochrome c reductase core protein 2	hsa-miR-4422	92
UQCRC2	ubiquinol-cytochrome c reductase core protein 2	hsa-miR-567	89
UQCRC2	ubiquinol-cytochrome c reductase core protein 2	hsa-miR-12124	82
UQCRC2	ubiquinol-cytochrome c reductase core protein 2	hsa-miR-4656	81
UQCRC2	ubiquinol-cytochrome c reductase core protein 2	hsa-miR-532-5p	80
UQCRC2	ubiquinol-cytochrome c reductase core protein 2	hsa-miR-3148	79
UQCRC2	ubiquinol-cytochrome c reductase core protein 2	hsa-miR-875-3p	79
UQCRC2	ubiquinol-cytochrome c reductase core protein 2	hsa-miR-4777-3p	78
UQCRC2	ubiquinol-cytochrome c reductase core protein 2	hsa-miR-548an	75
UQCRC2	ubiquinol-cytochrome c reductase core protein 2	hsa-miR-5093	73
UQCRC2	ubiquinol-cytochrome c reductase core protein 2	hsa-miR-378g	72
UQCRC2	ubiquinol-cytochrome c reductase core protein 2	hsa-miR-4633-5p	72
UQCRC2	ubiquinol-cytochrome c reductase core protein 2	hsa-miR-580-3p	68
UQCRC2	ubiquinol-cytochrome c reductase core protein 2	hsa-miR-548aw	64
UQCRC2	ubiquinol-cytochrome c reductase core protein 2	hsa-miR-539-5p	62
UQCRC2	ubiquinol-cytochrome c reductase core protein 2	hsa-miR-6845-3p	62
UQCRC2	ubiquinol-cytochrome c reductase core protein 2	hsa-miR-302a-5p	61
UQCRC2	ubiquinol-cytochrome c reductase core protein 2	hsa-miR-633	61
UQCRC2	ubiquinol-cytochrome c reductase core protein 2	hsa-miR-424-3p	60
UQCRC2	ubiquinol-cytochrome c reductase core protein 2	hsa-miR-297	59
UQCRC2	ubiquinol-cytochrome c reductase core protein 2	hsa-miR-653-3p	57
UQCRC2	ubiquinol-cytochrome c reductase core protein 2	hsa-miR-3617-3p	57
UQCRC2	ubiquinol-cytochrome c reductase core protein 2	hsa-miR-6881-5p	55
UQCRC2	ubiquinol-cytochrome c reductase core protein 2	hsa-miR-10226	55
UQCRC2	ubiquinol-cytochrome c reductase core protein 2	hsa-miR-5699-3p	52
UQCRC2	ubiquinol-cytochrome c reductase core protein 2	hsa-miR-3126-3p	52
UQCRC2	ubiquinol-cytochrome c reductase core protein 2	hsa-miR-4646-5p	51
UQCRC2	ubiquinol-cytochrome c reductase core protein 2	hsa-miR-4421	50
